# Supplementary material for: Di-μ3-oxido-di-μ2-oxido-tetra­oxido­bis­(1,1,2,2-tetra­methyl­ethylenedicyclo­penta­dien­yl)­dimolyb­denum(IV)­dimolybdenum(VI) hexa­hydrate
Source: Acta Crystallogr Sect E Struct Rep Online. 2008 Oct 9;64(Pt 11):m1370–1. doi: 10.1107/S1600536808031668 (PMC2959595; doi:10.1107/S1600536808031668)
Supplement: Supplementary file 1 [file e-64-m1370-sup1.cif]

##############################################################################
###                                                                        ###
###        Electronic paper (Acta Crystallographica Section E)             ###
###                                                                        ###
##############################################################################
#                                                                            #
# This CIF contains the data in a paper accepted for publication in Acta     #
# Crystallographica Section E. It conforms to the requirements of Notes      #
# for Authors for Section E, and has been peer reviewed under the auspices   #
# of the IUCr Commission on Journals.                                        #
#                                                                            #
# Full details of the Crystallographic Information File format               #
# are given in the paper "The Crystallographic Information File (CIF):       #
# a New Standard Archive File for Crystallography" by S. R. Hall, F. H.      #
# Allen and I. D. Brown [Acta Cryst. (1991), A47, 655-685].                  #
#                                                                            #
# The current version of the core CIF dictionary is obtainable from          #
# ftp://ftp.iucr.org/pub/cif_core.dic. The current version number is 2.4.    #
#                                                                            #
# Software is freely available for graphical display of the structure(s) in  #
# this CIF.  For information consult the CIF home page http://www.iucr.org/  #
# cif/home.html                                                              #
#                                                                            #
# This file may be used for bona fide research purposes within the           #
# scientific community so long as proper attribution is given to the journal # 
# article from which it was obtained.                                        #
#                                                                            #
##############################################################################
                                             
data_I
_audit_creation_method     'SHELXLTL 6.10'
_chemical_name_systematic
;
Di-\m~3~-oxido-di-\m~2~-oxido-tetraoxidobis(1,1,2,2-\
tetramethylethylenedicyclopentadienyl)dimolybdenum(IV)dimolybdenum(VI)
hexahydrate
;
_chemical_name_common     ?
_chemical_formula_moiety     'C32 H40 Mo4 O8, 6(H2 O)'
_chemical_formula_sum     'C32 H52 Mo4 O14'
_chemical_formula_iupac     '[Mo4 (C16 H20)2 O8], 6H2 O'
_chemical_formula_weight     1044.50
_chemical_melting_point     ?
_symmetry_cell_setting     Triclinic
_symmetry_space_group_name_H-M     'P -1'
_symmetry_space_group_name_Hall     '-P 1'
loop_
    _symmetry_equiv_pos_as_xyz
    'x, y, z'
    '-x, -y, -z'
_cell_length_a     7.4106(7)
_cell_length_b     9.3518(8)
_cell_length_c     13.5735(12)
_cell_angle_alpha     93.3650(10)
_cell_angle_beta     98.6040(10)
_cell_angle_gamma     103.1750(10)
_cell_volume     901.39(14)
_cell_formula_units_Z     1
_cell_measurement_reflns_used     6153
_cell_measurement_theta_min     2.59
_cell_measurement_theta_max     28.21
_cell_measurement_temperature     173(2)
_exptl_crystal_description     'cut block'
_exptl_crystal_colour     orange
_exptl_crystal_size_max     0.30
_exptl_crystal_size_mid     0.09
_exptl_crystal_size_min     0.07
_exptl_crystal_density_diffrn     1.924
_exptl_crystal_density_meas     ?
_exptl_crystal_density_method     'not measured'
_exptl_crystal_F_000     524
_exptl_absorpt_coefficient_mu     1.426
_exptl_absorpt_correction_type     'multi-scan'
_exptl_absorpt_process_details     '(SADABS; Bruker, 2000)'
_exptl_absorpt_correction_T_min     0.673
_exptl_absorpt_correction_T_max     0.907
_exptl_special_details
;
;
_diffrn_ambient_temperature     173(2)
_diffrn_radiation_type     MoK\a
_diffrn_radiation_wavelength     0.71073
_diffrn_radiation_source     'fine-focus sealed tube'
_diffrn_radiation_monochromator     graphite
_diffrn_measurement_device_type     'Bruker APEX CCD'
_diffrn_measurement_method     \w
_diffrn_detector_area_resol_mean     ?
_diffrn_reflns_number     10175
_diffrn_reflns_av_R_equivalents     0.0136
_diffrn_reflns_av_sigmaI/netI     0.0177
_diffrn_reflns_theta_min     1.52
_diffrn_reflns_theta_max     27.00
_diffrn_reflns_theta_full     27.00
_diffrn_measured_fraction_theta_max     0.991
_diffrn_measured_fraction_theta_full     0.991
_diffrn_reflns_limit_h_min     -9
_diffrn_reflns_limit_h_max     9
_diffrn_reflns_limit_k_min     -11
_diffrn_reflns_limit_k_max     11
_diffrn_reflns_limit_l_min     -17
_diffrn_reflns_limit_l_max     17
_diffrn_standards_number     ?
_diffrn_standards_interval_count     ?
_diffrn_standards_interval_time     ?
_diffrn_standards_decay_%     ?
_refine_special_details
;
 Refinement of F^2^ against ALL reflections.  The weighted R-factor wR and
 goodness of fit S are based on F^2^, conventional R-factors R are based
 on F, with F set to zero for negative F^2^. The threshold expression of
 F^2^ > 2sigma(F^2^) is used only for calculating R-factors(gt) etc. and is
 not relevant to the choice of reflections for refinement.  R-factors based
 on F^2^ are statistically about twice as large as those based on F, and R-
 factors based on ALL data will be even larger.
;
_reflns_number_total     3916
_reflns_number_gt     3621
_reflns_threshold_expression     I>2\s(I)
_refine_ls_structure_factor_coef     Fsqd
_refine_ls_matrix_type     full
_refine_ls_R_factor_all     0.0235
_refine_ls_R_factor_gt     0.0211
_refine_ls_wR_factor_gt     0.0521
_refine_ls_wR_factor_ref     0.0538
_refine_ls_goodness_of_fit_ref     1.088
_refine_ls_restrained_S_all     1.088
_refine_ls_number_reflns     3916
_refine_ls_number_parameters     250
_refine_ls_number_restraints     0
_refine_ls_hydrogen_treatment     mixed
_refine_ls_weighting_scheme     calc
_refine_ls_weighting_details
         'calc w=1/[\s^2^(Fo^2^)+(0.0277P)^2^+0.6752P] where P=(Fo^2^+2Fc^2^)/3'
_atom_sites_solution_hydrogens     geom
_atom_sites_solution_primary     direct
_atom_sites_solution_secondary     difmap
_refine_ls_shift/su_max     0.001
_refine_ls_shift/su_mean     0.000
_refine_diff_density_max     0.455
_refine_diff_density_min     -0.414
_refine_ls_extinction_method     none
_refine_ls_extinction_coef     ?
loop_
    _atom_type_symbol
    _atom_type_description
    _atom_type_scat_dispersion_real
    _atom_type_scat_dispersion_imag
    _atom_type_scat_source
    'C' 'C' 0.0033 0.0016
                         'International Tables Vol C Tables 4.2.6.8 and 6.1.1.4'
    'H' 'H' 0.0000 0.0000
                         'International Tables Vol C Tables 4.2.6.8 and 6.1.1.4'
    'O' 'O' 0.0106 0.0060
                         'International Tables Vol C Tables 4.2.6.8 and 6.1.1.4'
    'Mo' 'Mo' -1.6832 0.6857
                         'International Tables Vol C Tables 4.2.6.8 and 6.1.1.4'
_computing_data_collection     'SMART (Bruker, 2000)'
_computing_cell_refinement     'SAINT (Bruker, 2000)'
_computing_data_reduction     'SAINT (Bruker, 2000)'
_computing_structure_solution     'SHELXTL (Sheldrick, 2008)'
_computing_structure_refinement     'SHELXTL (Sheldrick, 2008)'
_computing_molecular_graphics     'SHELXTL (Sheldrick, 2008)'
_computing_publication_material     'SHELXTL (Sheldrick, 2008)'
loop_
    _atom_site_type_symbol
    _atom_site_label
    _atom_site_fract_x
    _atom_site_fract_y
    _atom_site_fract_z
    _atom_site_U_iso_or_equiv
    _atom_site_adp_type
    _atom_site_calc_flag
    _atom_site_refinement_flags
    _atom_site_occupancy
    _atom_site_disorder_assembly
    _atom_site_disorder_group
    Mo Mo1 0.29716(2) 0.241010(19) 0.116363(13) 0.01106(6) Uani d . 1 . .
    Mo Mo2 0.40229(2) 0.365828(19) -0.091484(13) 0.01260(6) Uani d . 1 . .
    O O1 0.4426(2) 0.42724(16) 0.05904(11) 0.0143(3) Uani d . 1 . .
    O O2 0.2879(2) 0.19918(16) -0.03835(11) 0.0177(3) Uani d . 1 . .
    O O3 0.2214(2) 0.40535(18) -0.17230(13) 0.0252(4) Uani d . 1 . .
    O O4 0.5547(3) 0.30518(18) -0.15855(14) 0.0267(4) Uani d . 1 . .
    C C1 0.3632(3) 0.0962(2) 0.23884(16) 0.0145(4) Uani d . 1 . .
    C C2 0.3911(3) 0.0317(2) 0.14559(16) 0.0164(4) Uani d . 1 . .
    H H2A 0.3272 -0.0696 0.1132 0.020 Uiso calc R 1 . .
    C C3 0.5455(3) 0.1302(3) 0.11548(17) 0.0184(5) Uani d . 1 . .
    H H3B 0.6036 0.1113 0.0556 0.022 Uiso calc R 1 . .
    C C4 0.6129(3) 0.2517(3) 0.18767(17) 0.0181(5) Uani d . 1 . .
    H H4B 0.7234 0.3356 0.1862 0.022 Uiso calc R 1 . .
    C C5 0.5003(3) 0.2357(2) 0.26298(17) 0.0171(4) Uani d . 1 . .
    H H5A 0.5205 0.3032 0.3256 0.021 Uiso calc R 1 . .
    C C6 0.0704(3) 0.2045(2) 0.21417(16) 0.0149(4) Uani d . 1 . .
    C C7 -0.0141(3) 0.1375(2) 0.11433(16) 0.0156(4) Uani d . 1 . .
    H H7A -0.0799 0.0315 0.0951 0.019 Uiso calc R 1 . .
    C C8 -0.0106(3) 0.2551(3) 0.05167(17) 0.0180(5) Uani d . 1 . .
    H H8A -0.0662 0.2437 -0.0210 0.022 Uiso calc R 1 . .
    C C9 0.0778(3) 0.3893(3) 0.10838(18) 0.0196(5) Uani d . 1 . .
    H H9A 0.0953 0.4889 0.0829 0.024 Uiso calc R 1 . .
    C C10 0.1328(3) 0.3613(2) 0.20837(17) 0.0172(4) Uani d . 1 . .
    H H10A 0.1881 0.4376 0.2663 0.021 Uiso calc R 1 . .
    C C11 0.2217(3) 0.0245(2) 0.30248(16) 0.0162(4) Uani d . 1 . .
    C C12 0.0833(3) 0.1277(2) 0.31082(16) 0.0171(4) Uani d . 1 . .
    C C13 0.3320(4) 0.0042(3) 0.40383(18) 0.0244(5) Uani d . 1 . .
    H H13A 0.4152 -0.0610 0.3933 0.037 Uiso calc R 1 . .
    H H13B 0.2439 -0.0397 0.4471 0.037 Uiso calc R 1 . .
    H H13C 0.4073 0.1003 0.4357 0.037 Uiso calc R 1 . .
    C C14 0.1182(3) -0.1308(2) 0.25306(18) 0.0208(5) Uani d . 1 . .
    H H14A 0.2091 -0.1916 0.2493 0.031 Uiso calc R 1 . .
    H H14B 0.0551 -0.1234 0.1854 0.031 Uiso calc R 1 . .
    H H14C 0.0248 -0.1763 0.2930 0.031 Uiso calc R 1 . .
    C C15 -0.1156(3) 0.0416(3) 0.3224(2) 0.0258(5) Uani d . 1 . .
    H H15A -0.1963 0.1106 0.3272 0.039 Uiso calc R 1 . .
    H H15B -0.1079 -0.0098 0.3831 0.039 Uiso calc R 1 . .
    H H15C -0.1688 -0.0306 0.2640 0.039 Uiso calc R 1 . .
    C C16 0.1514(4) 0.2459(3) 0.40115(18) 0.0265(5) Uani d . 1 . .
    H H16A 0.0605 0.3070 0.4029 0.040 Uiso calc R 1 . .
    H H16B 0.2741 0.3081 0.3948 0.040 Uiso calc R 1 . .
    H H16C 0.1630 0.1975 0.4631 0.040 Uiso calc R 1 . .
    O O1S 0.8478(3) 0.5646(2) 0.37887(16) 0.0327(4) Uani d . 1 . .
    O O2S 0.4926(4) 0.6405(3) 0.36850(19) 0.0472(6) Uani d . 1 . .
    O O3S 0.2122(3) 0.6526(2) 0.48301(17) 0.0336(4) Uani d . 1 . .
    H H1S 0.843(4) 0.569(3) 0.319(3) 0.032(9) Uiso d . 1 . .
    H H2S 0.951(6) 0.596(4) 0.402(3) 0.051(12) Uiso d . 1 . .
    H H3S 0.592(6) 0.631(5) 0.380(3) 0.063(14) Uiso d . 1 . .
    H H4S 0.483(5) 0.668(4) 0.317(3) 0.047(11) Uiso d . 1 . .
    H H5S 0.219(5) 0.596(4) 0.526(3) 0.038(9) Uiso d . 1 . .
    H H6S 0.296(5) 0.646(4) 0.453(3) 0.041(10) Uiso d . 1 . .
loop_
    _atom_site_aniso_label
    _atom_site_aniso_U_11
    _atom_site_aniso_U_22
    _atom_site_aniso_U_33
    _atom_site_aniso_U_12
    _atom_site_aniso_U_13
    _atom_site_aniso_U_23
    Mo1 0.00936(9) 0.01184(10) 0.01173(10) 0.00140(7) 0.00206(7) 0.00287(7)
    Mo2 0.01369(10) 0.01183(10) 0.01116(10) 0.00041(7) 0.00266(7) 0.00113(7)
    O1 0.0162(8) 0.0134(7) 0.0109(7) -0.0019(6) 0.0029(6) 0.0023(6)
    O2 0.0212(8) 0.0147(8) 0.0137(7) -0.0026(6) 0.0032(6) 0.0012(6)
    O3 0.0246(9) 0.0191(8) 0.0254(9) -0.0005(7) -0.0079(7) 0.0040(7)
    O4 0.0319(10) 0.0184(8) 0.0336(10) 0.0051(7) 0.0195(8) 0.0007(7)
    C1 0.0126(10) 0.0155(10) 0.0162(10) 0.0058(8) 0.0002(8) 0.0048(8)
    C2 0.0162(11) 0.0137(10) 0.0205(11) 0.0055(8) 0.0033(9) 0.0030(8)
    C3 0.0128(10) 0.0220(11) 0.0229(12) 0.0073(9) 0.0048(9) 0.0055(9)
    C4 0.0097(10) 0.0200(11) 0.0251(12) 0.0050(8) 0.0002(8) 0.0067(9)
    C5 0.0135(10) 0.0182(11) 0.0186(11) 0.0044(8) -0.0023(8) 0.0032(8)
    C6 0.0113(10) 0.0169(11) 0.0185(11) 0.0049(8) 0.0058(8) 0.0037(8)
    C7 0.0090(10) 0.0208(11) 0.0176(11) 0.0030(8) 0.0034(8) 0.0052(9)
    C8 0.0098(10) 0.0252(12) 0.0201(11) 0.0053(9) 0.0013(8) 0.0084(9)
    C9 0.0144(11) 0.0204(11) 0.0286(13) 0.0089(9) 0.0071(9) 0.0111(9)
    C10 0.0139(10) 0.0160(11) 0.0231(12) 0.0051(8) 0.0055(9) 0.0022(9)
    C11 0.0165(10) 0.0175(11) 0.0150(10) 0.0039(8) 0.0031(8) 0.0058(8)
    C12 0.0200(11) 0.0195(11) 0.0141(10) 0.0060(9) 0.0062(8) 0.0055(8)
    C13 0.0262(13) 0.0291(13) 0.0189(12) 0.0083(10) 0.0011(10) 0.0098(10)
    C14 0.0210(12) 0.0158(11) 0.0251(12) 0.0010(9) 0.0063(9) 0.0052(9)
    C15 0.0217(12) 0.0334(14) 0.0283(13) 0.0103(10) 0.0125(10) 0.0153(11)
    C16 0.0353(14) 0.0311(14) 0.0162(11) 0.0124(11) 0.0072(10) 0.0015(10)
    O1S 0.0298(12) 0.0441(12) 0.0231(11) 0.0051(9) 0.0032(9) 0.0115(9)
    O2S 0.0370(14) 0.0829(19) 0.0293(12) 0.0235(13) 0.0123(10) 0.0135(12)
    O3S 0.0328(11) 0.0361(11) 0.0341(11) 0.0074(9) 0.0109(9) 0.0124(9)
_geom_special_details
;
 All esds (except the esd in the dihedral angle between two l.s. planes)
 are estimated using the full covariance matrix.  The cell esds are taken
 into account individually in the estimation of esds in distances, angles
 and torsion angles; correlations between esds in cell parameters are only
 used when they are defined by crystal symmetry.  An approximate (isotropic)
 treatment of cell esds is used for estimating esds involving l.s. planes.
;
loop_
    _geom_bond_atom_site_label_1
    _geom_bond_atom_site_label_2
    _geom_bond_site_symmetry_2
    _geom_bond_distance
    _geom_bond_publ_flag
    Mo1 O1 . 2.0869(14) y
    Mo1 O2 . 2.1014(15) y
    Mo1 C2 . 2.259(2) ?
    Mo1 C6 . 2.272(2) ?
    Mo1 C1 . 2.272(2) ?
    Mo1 C7 . 2.284(2) ?
    Mo1 C10 . 2.286(2) ?
    Mo1 C3 . 2.310(2) ?
    Mo1 C5 . 2.319(2) ?
    Mo1 C8 . 2.354(2) ?
    Mo1 C9 . 2.360(2) ?
    Mo1 C4 . 2.372(2) ?
    Mo2 O4 . 1.7217(16) y
    Mo2 O3 . 1.7237(16) y
    Mo2 O2 . 1.8385(15) y
    Mo2 O1 2_665 1.9986(14) y
    Mo2 O1 . 2.0481(15) y
    O1 Mo2 2_665 1.9985(14) ?
    C1 C2 . 1.433(3) ?
    C1 C5 . 1.445(3) ?
    C1 C11 . 1.521(3) ?
    C2 C3 . 1.424(3) ?
    C2 H2A . 1.0000 ?
    C3 C4 . 1.402(3) ?
    C3 H3B . 1.0000 ?
    C4 C5 . 1.407(3) ?
    C4 H4B . 1.0000 ?
    C5 H5A . 1.0000 ?
    C6 C10 . 1.444(3) ?
    C6 C7 . 1.445(3) ?
    C6 C12 . 1.533(3) ?
    C7 C8 . 1.428(3) ?
    C7 H7A . 1.0000 ?
    C8 C9 . 1.399(3) ?
    C8 H8A . 1.0000 ?
    C9 C10 . 1.415(3) ?
    C9 H9A . 1.0000 ?
    C10 H10A . 1.0000 ?
    C11 C13 . 1.537(3) ?
    C11 C14 . 1.540(3) ?
    C11 C12 . 1.572(3) ?
    C12 C16 . 1.543(3) ?
    C12 C15 . 1.545(3) ?
    C13 H13A . 0.9800 ?
    C13 H13B . 0.9800 ?
    C13 H13C . 0.9800 ?
    C14 H14A . 0.9800 ?
    C14 H14B . 0.9800 ?
    C14 H14C . 0.9800 ?
    C15 H15A . 0.9800 ?
    C15 H15B . 0.9800 ?
    C15 H15C . 0.9800 ?
    C16 H16A . 0.9800 ?
    C16 H16B . 0.9800 ?
    C16 H16C . 0.9800 ?
    O1S H1S . 0.82(3) ?
    O1S H2S . 0.76(4) ?
    O2S H3S . 0.76(4) ?
    O2S H4S . 0.76(4) ?
    O3S H5S . 0.81(4) ?
    O3S H6S . 0.80(4) ?
loop_
    _geom_angle_atom_site_label_1
    _geom_angle_atom_site_label_2
    _geom_angle_atom_site_label_3
    _geom_angle_site_symmetry_1
    _geom_angle_site_symmetry_3
    _geom_angle
    _geom_angle_publ_flag
    O1 Mo1 O2 . . 69.58(6) ?
    O1 Mo1 C2 . . 127.58(7) ?
    O2 Mo1 C2 . . 91.12(7) ?
    O1 Mo1 C6 . . 133.26(7) ?
    O2 Mo1 C6 . . 132.42(7) ?
    C2 Mo1 C6 . . 96.13(8) ?
    O1 Mo1 C1 . . 136.34(7) ?
    O2 Mo1 C1 . . 127.87(7) ?
    C2 Mo1 C1 . . 36.88(8) ?
    C6 Mo1 C1 . . 69.27(8) ?
    O1 Mo1 C7 . . 133.87(7) ?
    O2 Mo1 C7 . . 95.63(7) ?
    C2 Mo1 C7 . . 94.87(8) ?
    C6 Mo1 C7 . . 36.99(8) ?
    C1 Mo1 C7 . . 87.77(8) ?
    O1 Mo1 C10 . . 96.48(7) ?
    O2 Mo1 C10 . . 132.96(7) ?
    C2 Mo1 C10 . . 128.54(8) ?
    C6 Mo1 C10 . . 36.95(8) ?
    C1 Mo1 C10 . . 93.79(8) ?
    C7 Mo1 C10 . . 61.30(8) ?
    O1 Mo1 C3 . . 91.40(7) ?
    O2 Mo1 C3 . . 79.28(7) ?
    C2 Mo1 C3 . . 36.30(8) ?
    C6 Mo1 C3 . . 128.90(8) ?
    C1 Mo1 C3 . . 60.16(8) ?
    C7 Mo1 C3 . . 129.81(8) ?
    C10 Mo1 C3 . . 147.47(8) ?
    O1 Mo1 C5 . . 101.32(7) ?
    O2 Mo1 C5 . . 137.56(7) ?
    C2 Mo1 C5 . . 60.90(8) ?
    C6 Mo1 C5 . . 84.85(8) ?
    C1 Mo1 C5 . . 36.67(8) ?
    C7 Mo1 C5 . . 116.53(8) ?
    C10 Mo1 C5 . . 88.38(8) ?
    C3 Mo1 C5 . . 59.11(8) ?
    O1 Mo1 C8 . . 98.21(7) ?
    O2 Mo1 C8 . . 78.13(7) ?
    C2 Mo1 C8 . . 125.79(8) ?
    C6 Mo1 C8 . . 59.69(8) ?
    C1 Mo1 C8 . . 123.14(8) ?
    C7 Mo1 C8 . . 35.81(7) ?
    C10 Mo1 C8 . . 59.07(8) ?
    C3 Mo1 C8 . . 150.51(8) ?
    C5 Mo1 C8 . . 143.69(8) ?
    O1 Mo1 C9 . . 78.84(7) ?
    O2 Mo1 C9 . . 97.77(7) ?
    C2 Mo1 C9 . . 153.50(8) ?
    C6 Mo1 C9 . . 59.71(8) ?
    C1 Mo1 C9 . . 127.20(8) ?
    C7 Mo1 C9 . . 59.55(8) ?
    C10 Mo1 C9 . . 35.41(8) ?
    C3 Mo1 C9 . . 170.20(8) ?
    C5 Mo1 C9 . . 121.75(8) ?
    C8 Mo1 C9 . . 34.53(8) ?
    O1 Mo1 C4 . . 78.20(7) ?
    O2 Mo1 C4 . . 104.43(7) ?
    C2 Mo1 C4 . . 59.57(8) ?
    C6 Mo1 C4 . . 119.70(8) ?
    C1 Mo1 C4 . . 59.39(8) ?
    C7 Mo1 C4 . . 147.17(8) ?
    C10 Mo1 C4 . . 116.66(8) ?
    C3 Mo1 C4 . . 34.82(8) ?
    C5 Mo1 C4 . . 34.89(8) ?
    C8 Mo1 C4 . . 174.32(8) ?
    C9 Mo1 C4 . . 139.82(8) ?
    O4 Mo2 O3 . . 109.85(9) ?
    O4 Mo2 O2 . . 103.42(8) ?
    O3 Mo2 O2 . . 103.62(8) ?
    O4 Mo2 O1 . 2_665 95.84(7) ?
    O3 Mo2 O1 . 2_665 97.04(7) ?
    O2 Mo2 O1 . 2_665 144.73(6) ?
    O4 Mo2 O1 . . 127.83(8) ?
    O3 Mo2 O1 . . 121.19(8) ?
    O2 Mo2 O1 . . 75.67(6) ?
    O1 Mo2 O1 2_665 . 69.18(7) ?
    Mo2 O1 Mo2 2_665 . 110.82(7) ?
    Mo2 O1 Mo1 2_665 . 145.59(8) ?
    Mo2 O1 Mo1 . . 103.59(6) ?
    Mo2 O2 Mo1 . . 110.95(7) ?
    C2 C1 C5 . . 107.47(19) ?
    C2 C1 C11 . . 125.40(19) ?
    C5 C1 C11 . . 127.0(2) ?
    C2 C1 Mo1 . . 71.08(12) ?
    C5 C1 Mo1 . . 73.45(12) ?
    C11 C1 Mo1 . . 123.64(14) ?
    C3 C2 C1 . . 106.98(19) ?
    C3 C2 Mo1 . . 73.79(13) ?
    C1 C2 Mo1 . . 72.03(12) ?
    C3 C2 H2A . . 126.2 ?
    C1 C2 H2A . . 126.2 ?
    Mo1 C2 H2A . . 126.2 ?
    C4 C3 C2 . . 109.1(2) ?
    C4 C3 Mo1 . . 75.01(13) ?
    C2 C3 Mo1 . . 69.91(12) ?
    C4 C3 H3B . . 125.3 ?
    C2 C3 H3B . . 125.3 ?
    Mo1 C3 H3B . . 125.3 ?
    C3 C4 C5 . . 108.7(2) ?
    C3 C4 Mo1 . . 70.18(12) ?
    C5 C4 Mo1 . . 70.51(12) ?
    C3 C4 H4B . . 125.6 ?
    C5 C4 H4B . . 125.6 ?
    Mo1 C4 H4B . . 125.6 ?
    C4 C5 C1 . . 107.6(2) ?
    C4 C5 Mo1 . . 74.60(13) ?
    C1 C5 Mo1 . . 69.88(12) ?
    C4 C5 H5A . . 126.0 ?
    C1 C5 H5A . . 126.0 ?
    Mo1 C5 H5A . . 126.0 ?
    C10 C6 C7 . . 107.47(19) ?
    C10 C6 C12 . . 125.1(2) ?
    C7 C6 C12 . . 127.30(19) ?
    C10 C6 Mo1 . . 72.04(12) ?
    C7 C6 Mo1 . . 71.97(12) ?
    C12 C6 Mo1 . . 124.10(14) ?
    C8 C7 C6 . . 106.60(19) ?
    C8 C7 Mo1 . . 74.77(12) ?
    C6 C7 Mo1 . . 71.04(12) ?
    C8 C7 H7A . . 126.4 ?
    C6 C7 H7A . . 126.4 ?
    Mo1 C7 H7A . . 126.4 ?
    C9 C8 C7 . . 109.4(2) ?
    C9 C8 Mo1 . . 72.97(12) ?
    C7 C8 Mo1 . . 69.42(12) ?
    C9 C8 H8A . . 125.3 ?
    C7 C8 H8A . . 125.3 ?
    Mo1 C8 H8A . . 125.3 ?
    C8 C9 C10 . . 108.8(2) ?
    C8 C9 Mo1 . . 72.50(13) ?
    C10 C9 Mo1 . . 69.41(12) ?
    C8 C9 H9A . . 125.6 ?
    C10 C9 H9A . . 125.6 ?
    Mo1 C9 H9A . . 125.6 ?
    C9 C10 C6 . . 107.6(2) ?
    C9 C10 Mo1 . . 75.18(13) ?
    C6 C10 Mo1 . . 71.01(12) ?
    C9 C10 H10A . . 125.9 ?
    C6 C10 H10A . . 125.9 ?
    Mo1 C10 H10A . . 125.9 ?
    C1 C11 C13 . . 107.72(18) ?
    C1 C11 C14 . . 109.32(18) ?
    C13 C11 C14 . . 106.88(19) ?
    C1 C11 C12 . . 107.16(17) ?
    C13 C11 C12 . . 113.68(19) ?
    C14 C11 C12 . . 111.97(18) ?
    C6 C12 C16 . . 109.04(19) ?
    C6 C12 C15 . . 109.10(18) ?
    C16 C12 C15 . . 106.4(2) ?
    C6 C12 C11 . . 106.92(17) ?
    C16 C12 C11 . . 112.75(19) ?
    C15 C12 C11 . . 112.60(19) ?
    C11 C13 H13A . . 109.5 ?
    C11 C13 H13B . . 109.5 ?
    H13A C13 H13B . . 109.5 ?
    C11 C13 H13C . . 109.5 ?
    H13A C13 H13C . . 109.5 ?
    H13B C13 H13C . . 109.5 ?
    C11 C14 H14A . . 109.5 ?
    C11 C14 H14B . . 109.5 ?
    H14A C14 H14B . . 109.5 ?
    C11 C14 H14C . . 109.5 ?
    H14A C14 H14C . . 109.5 ?
    H14B C14 H14C . . 109.5 ?
    C12 C15 H15A . . 109.5 ?
    C12 C15 H15B . . 109.5 ?
    H15A C15 H15B . . 109.5 ?
    C12 C15 H15C . . 109.5 ?
    H15A C15 H15C . . 109.5 ?
    H15B C15 H15C . . 109.5 ?
    C12 C16 H16A . . 109.5 ?
    C12 C16 H16B . . 109.5 ?
    H16A C16 H16B . . 109.5 ?
    C12 C16 H16C . . 109.5 ?
    H16A C16 H16C . . 109.5 ?
    H16B C16 H16C . . 109.5 ?
    H1S O1S H2S . . 105(3) ?
    H3S O2S H4S . . 106(4) ?
    H5S O3S H6S . . 105(3) ?
loop_
    _geom_torsion_atom_site_label_1
    _geom_torsion_atom_site_label_2
    _geom_torsion_atom_site_label_3
    _geom_torsion_atom_site_label_4
    _geom_torsion_site_symmetry_1
    _geom_torsion_site_symmetry_2
    _geom_torsion_site_symmetry_3
    _geom_torsion_site_symmetry_4
    _geom_torsion
    _geom_torsion_publ_flag
    O4 Mo2 O1 Mo2 . . . 2_665 80.94(10) ?
    O3 Mo2 O1 Mo2 . . . 2_665 -85.59(9) ?
    O2 Mo2 O1 Mo2 . . . 2_665 176.97(9) ?
    O1 Mo2 O1 Mo2 2_665 . . 2_665 0.0 ?
    O4 Mo2 O1 Mo1 . . . . -99.53(9) ?
    O3 Mo2 O1 Mo1 . . . . 93.93(9) ?
    O2 Mo2 O1 Mo1 . . . . -3.51(6) ?
    O1 Mo2 O1 Mo1 2_665 . . . 179.52(12) ?
    O2 Mo1 O1 Mo2 . . . 2_665 -177.62(16) ?
    C2 Mo1 O1 Mo2 . . . 2_665 -102.69(15) ?
    C6 Mo1 O1 Mo2 . . . 2_665 52.73(18) ?
    C1 Mo1 O1 Mo2 . . . 2_665 -53.65(19) ?
    C7 Mo1 O1 Mo2 . . . 2_665 104.65(15) ?
    C10 Mo1 O1 Mo2 . . . 2_665 48.79(15) ?
    C3 Mo1 O1 Mo2 . . . 2_665 -99.60(15) ?
    C5 Mo1 O1 Mo2 . . . 2_665 -40.86(16) ?
    C8 Mo1 O1 Mo2 . . . 2_665 108.37(15) ?
    C9 Mo1 O1 Mo2 . . . 2_665 79.64(15) ?
    C4 Mo1 O1 Mo2 . . . 2_665 -67.17(15) ?
    O2 Mo1 O1 Mo2 . . . . 3.17(6) ?
    C2 Mo1 O1 Mo2 . . . . 78.09(10) ?
    C6 Mo1 O1 Mo2 . . . . -126.48(9) ?
    C1 Mo1 O1 Mo2 . . . . 127.14(9) ?
    C7 Mo1 O1 Mo2 . . . . -74.56(11) ?
    C10 Mo1 O1 Mo2 . . . . -130.42(8) ?
    C3 Mo1 O1 Mo2 . . . . 81.19(8) ?
    C5 Mo1 O1 Mo2 . . . . 139.93(8) ?
    C8 Mo1 O1 Mo2 . . . . -70.84(8) ?
    C9 Mo1 O1 Mo2 . . . . -99.57(8) ?
    C4 Mo1 O1 Mo2 . . . . 113.62(8) ?
    O4 Mo2 O2 Mo1 . . . . 129.77(9) ?
    O3 Mo2 O2 Mo1 . . . . -115.59(9) ?
    O1 Mo2 O2 Mo1 2_665 . . . 8.53(16) ?
    O1 Mo2 O2 Mo1 . . . . 3.62(7) ?
    O1 Mo1 O2 Mo2 . . . . -3.68(7) ?
    C2 Mo1 O2 Mo2 . . . . -133.74(9) ?
    C6 Mo1 O2 Mo2 . . . . 126.90(9) ?
    C1 Mo1 O2 Mo2 . . . . -137.18(9) ?
    C7 Mo1 O2 Mo2 . . . . 131.26(9) ?
    C10 Mo1 O2 Mo2 . . . . 75.83(12) ?
    C3 Mo1 O2 Mo2 . . . . -99.24(9) ?
    C5 Mo1 O2 Mo2 . . . . -88.12(12) ?
    C8 Mo1 O2 Mo2 . . . . 99.85(9) ?
    C9 Mo1 O2 Mo2 . . . . 71.29(9) ?
    C4 Mo1 O2 Mo2 . . . . -74.94(9) ?
    O1 Mo1 C1 C2 . . . . -94.33(14) ?
    O2 Mo1 C1 C2 . . . . 5.73(16) ?
    C6 Mo1 C1 C2 . . . . 134.00(14) ?
    C7 Mo1 C1 C2 . . . . 101.14(13) ?
    C10 Mo1 C1 C2 . . . . 162.19(13) ?
    C3 Mo1 C1 C2 . . . . -38.41(12) ?
    C5 Mo1 C1 C2 . . . . -115.66(18) ?
    C8 Mo1 C1 C2 . . . . 107.07(14) ?
    C9 Mo1 C1 C2 . . . . 149.37(13) ?
    C4 Mo1 C1 C2 . . . . -78.92(13) ?
    O1 Mo1 C1 C5 . . . . 21.33(17) ?
    O2 Mo1 C1 C5 . . . . 121.39(13) ?
    C2 Mo1 C1 C5 . . . . 115.66(18) ?
    C6 Mo1 C1 C5 . . . . -110.34(14) ?
    C7 Mo1 C1 C5 . . . . -143.20(13) ?
    C10 Mo1 C1 C5 . . . . -82.16(13) ?
    C3 Mo1 C1 C5 . . . . 77.25(14) ?
    C8 Mo1 C1 C5 . . . . -137.27(13) ?
    C9 Mo1 C1 C5 . . . . -94.98(14) ?
    C4 Mo1 C1 C5 . . . . 36.74(12) ?
    O1 Mo1 C1 C11 . . . . 145.17(15) ?
    O2 Mo1 C1 C11 . . . . -114.77(17) ?
    C2 Mo1 C1 C11 . . . . -120.5(2) ?
    C6 Mo1 C1 C11 . . . . 13.50(16) ?
    C7 Mo1 C1 C11 . . . . -19.36(18) ?
    C10 Mo1 C1 C11 . . . . 41.68(18) ?
    C3 Mo1 C1 C11 . . . . -158.9(2) ?
    C5 Mo1 C1 C11 . . . . 123.8(2) ?
    C8 Mo1 C1 C11 . . . . -13.4(2) ?
    C9 Mo1 C1 C11 . . . . 28.9(2) ?
    C4 Mo1 C1 C11 . . . . 160.6(2) ?
    C5 C1 C2 C3 . . . . 1.1(2) ?
    C11 C1 C2 C3 . . . . -175.59(19) ?
    Mo1 C1 C2 C3 . . . . 66.06(15) ?
    C5 C1 C2 Mo1 . . . . -64.94(14) ?
    C11 C1 C2 Mo1 . . . . 118.4(2) ?
    O1 Mo1 C2 C3 . . . . 5.24(16) ?
    O2 Mo1 C2 C3 . . . . 70.07(13) ?
    C6 Mo1 C2 C3 . . . . -157.03(13) ?
    C1 Mo1 C2 C3 . . . . -114.45(19) ?
    C7 Mo1 C2 C3 . . . . 165.83(14) ?
    C10 Mo1 C2 C3 . . . . -137.42(13) ?
    C5 Mo1 C2 C3 . . . . -76.42(14) ?
    C8 Mo1 C2 C3 . . . . 146.22(13) ?
    C9 Mo1 C2 C3 . . . . -179.91(17) ?
    C4 Mo1 C2 C3 . . . . -36.04(13) ?
    O1 Mo1 C2 C1 . . . . 119.69(12) ?
    O2 Mo1 C2 C1 . . . . -175.47(12) ?
    C6 Mo1 C2 C1 . . . . -42.58(13) ?
    C7 Mo1 C2 C1 . . . . -79.72(13) ?
    C10 Mo1 C2 C1 . . . . -22.97(16) ?
    C3 Mo1 C2 C1 . . . . 114.45(19) ?
    C5 Mo1 C2 C1 . . . . 38.03(12) ?
    C8 Mo1 C2 C1 . . . . -99.33(14) ?
    C9 Mo1 C2 C1 . . . . -65.5(2) ?
    C4 Mo1 C2 C1 . . . . 78.41(13) ?
    C1 C2 C3 C4 . . . . 0.4(2) ?
    Mo1 C2 C3 C4 . . . . 65.27(16) ?
    C1 C2 C3 Mo1 . . . . -64.87(14) ?
    O1 Mo1 C3 C4 . . . . 66.83(13) ?
    O2 Mo1 C3 C4 . . . . 135.74(14) ?
    C2 Mo1 C3 C4 . . . . -117.32(19) ?
    C6 Mo1 C3 C4 . . . . -87.41(15) ?
    C1 Mo1 C3 C4 . . . . -78.28(14) ?
    C7 Mo1 C3 C4 . . . . -135.84(13) ?
    C10 Mo1 C3 C4 . . . . -37.5(2) ?
    C5 Mo1 C3 C4 . . . . -35.54(13) ?
    C8 Mo1 C3 C4 . . . . 176.29(14) ?
    O1 Mo1 C3 C2 . . . . -175.85(13) ?
    O2 Mo1 C3 C2 . . . . -106.93(13) ?
    C6 Mo1 C3 C2 . . . . 29.91(17) ?
    C1 Mo1 C3 C2 . . . . 39.04(13) ?
    C7 Mo1 C3 C2 . . . . -18.52(17) ?
    C10 Mo1 C3 C2 . . . . 79.78(19) ?
    C5 Mo1 C3 C2 . . . . 81.79(14) ?
    C8 Mo1 C3 C2 . . . . -66.4(2) ?
    C4 Mo1 C3 C2 . . . . 117.32(19) ?
    C2 C3 C4 C5 . . . . -1.8(3) ?
    Mo1 C3 C4 C5 . . . . 60.21(15) ?
    C2 C3 C4 Mo1 . . . . -62.02(15) ?
    O1 Mo1 C4 C3 . . . . -110.13(14) ?
    O2 Mo1 C4 C3 . . . . -45.07(14) ?
    C2 Mo1 C4 C3 . . . . 37.59(13) ?
    C6 Mo1 C4 C3 . . . . 116.49(14) ?
    C1 Mo1 C4 C3 . . . . 80.68(14) ?
    C7 Mo1 C4 C3 . . . . 80.78(19) ?
    C10 Mo1 C4 C3 . . . . 158.49(13) ?
    C5 Mo1 C4 C3 . . . . 119.3(2) ?
    C9 Mo1 C4 C3 . . . . -166.48(13) ?
    O1 Mo1 C4 C5 . . . . 130.55(14) ?
    O2 Mo1 C4 C5 . . . . -164.39(12) ?
    C2 Mo1 C4 C5 . . . . -81.73(14) ?
    C6 Mo1 C4 C5 . . . . -2.83(16) ?
    C1 Mo1 C4 C5 . . . . -38.64(13) ?
    C7 Mo1 C4 C5 . . . . -38.5(2) ?
    C10 Mo1 C4 C5 . . . . 39.17(15) ?
    C3 Mo1 C4 C5 . . . . -119.3(2) ?
    C9 Mo1 C4 C5 . . . . 74.20(17) ?
    C3 C4 C5 C1 . . . . 2.5(2) ?
    Mo1 C4 C5 C1 . . . . 62.48(14) ?
    C3 C4 C5 Mo1 . . . . -60.01(15) ?
    C2 C1 C5 C4 . . . . -2.2(2) ?
    C11 C1 C5 C4 . . . . 174.4(2) ?
    Mo1 C1 C5 C4 . . . . -65.59(15) ?
    C2 C1 C5 Mo1 . . . . 63.38(14) ?
    C11 C1 C5 Mo1 . . . . -120.0(2) ?
    O1 Mo1 C5 C4 . . . . -49.33(14) ?
    O2 Mo1 C5 C4 . . . . 22.71(18) ?
    C2 Mo1 C5 C4 . . . . 77.57(14) ?
    C6 Mo1 C5 C4 . . . . 177.53(14) ?
    C1 Mo1 C5 C4 . . . . 115.83(19) ?
    C7 Mo1 C5 C4 . . . . 157.82(13) ?
    C10 Mo1 C5 C4 . . . . -145.62(14) ?
    C3 Mo1 C5 C4 . . . . 35.46(13) ?
    C8 Mo1 C5 C4 . . . . -170.54(13) ?
    C9 Mo1 C5 C4 . . . . -133.11(13) ?
    O1 Mo1 C5 C1 . . . . -165.16(12) ?
    O2 Mo1 C5 C1 . . . . -93.12(14) ?
    C2 Mo1 C5 C1 . . . . -38.26(12) ?
    C6 Mo1 C5 C1 . . . . 61.70(13) ?
    C7 Mo1 C5 C1 . . . . 41.99(15) ?
    C10 Mo1 C5 C1 . . . . 98.55(13) ?
    C3 Mo1 C5 C1 . . . . -80.37(14) ?
    C8 Mo1 C5 C1 . . . . 73.63(18) ?
    C9 Mo1 C5 C1 . . . . 111.06(13) ?
    C4 Mo1 C5 C1 . . . . -115.83(19) ?
    O1 Mo1 C6 C10 . . . . -6.53(17) ?
    O2 Mo1 C6 C10 . . . . -108.72(13) ?
    C2 Mo1 C6 C10 . . . . 154.11(13) ?
    C1 Mo1 C6 C10 . . . . 128.38(14) ?
    C7 Mo1 C6 C10 . . . . -115.94(18) ?
    C3 Mo1 C6 C10 . . . . 136.84(13) ?
    C5 Mo1 C6 C10 . . . . 94.17(13) ?
    C8 Mo1 C6 C10 . . . . -77.68(14) ?
    C9 Mo1 C6 C10 . . . . -37.48(13) ?
    C4 Mo1 C6 C10 . . . . 95.80(14) ?
    O1 Mo1 C6 C7 . . . . 109.41(13) ?
    O2 Mo1 C6 C7 . . . . 7.22(16) ?
    C2 Mo1 C6 C7 . . . . -89.95(13) ?
    C1 Mo1 C6 C7 . . . . -115.69(14) ?
    C10 Mo1 C6 C7 . . . . 115.94(18) ?
    C3 Mo1 C6 C7 . . . . -107.22(14) ?
    C5 Mo1 C6 C7 . . . . -149.89(13) ?
    C8 Mo1 C6 C7 . . . . 38.25(12) ?
    C9 Mo1 C6 C7 . . . . 78.46(13) ?
    C4 Mo1 C6 C7 . . . . -148.27(12) ?
    O1 Mo1 C6 C12 . . . . -127.28(16) ?
    O2 Mo1 C6 C12 . . . . 130.54(16) ?
    C2 Mo1 C6 C12 . . . . 33.37(18) ?
    C1 Mo1 C6 C12 . . . . 7.63(17) ?
    C7 Mo1 C6 C12 . . . . 123.3(2) ?
    C10 Mo1 C6 C12 . . . . -120.7(2) ?
    C3 Mo1 C6 C12 . . . . 16.1(2) ?
    C5 Mo1 C6 C12 . . . . -26.57(18) ?
    C8 Mo1 C6 C12 . . . . 161.6(2) ?
    C9 Mo1 C6 C12 . . . . -158.2(2) ?
    C4 Mo1 C6 C12 . . . . -24.9(2) ?
    C10 C6 C7 C8 . . . . -3.2(2) ?
    C12 C6 C7 C8 . . . . 173.5(2) ?
    Mo1 C6 C7 C8 . . . . -66.90(14) ?
    C10 C6 C7 Mo1 . . . . 63.74(14) ?
    C12 C6 C7 Mo1 . . . . -119.5(2) ?
    O1 Mo1 C7 C8 . . . . 6.30(17) ?
    O2 Mo1 C7 C8 . . . . -60.66(13) ?
    C2 Mo1 C7 C8 . . . . -152.27(14) ?
    C6 Mo1 C7 C8 . . . . 113.99(19) ?
    C1 Mo1 C7 C8 . . . . 171.50(14) ?
    C10 Mo1 C7 C8 . . . . 75.95(14) ?
    C3 Mo1 C7 C8 . . . . -141.40(14) ?
    C5 Mo1 C7 C8 . . . . 147.93(13) ?
    C9 Mo1 C7 C8 . . . . 35.06(13) ?
    C4 Mo1 C7 C8 . . . . 171.41(14) ?
    O1 Mo1 C7 C6 . . . . -107.69(13) ?
    O2 Mo1 C7 C6 . . . . -174.65(12) ?
    C2 Mo1 C7 C6 . . . . 93.74(13) ?
    C1 Mo1 C7 C6 . . . . 57.51(13) ?
    C10 Mo1 C7 C6 . . . . -38.04(12) ?
    C3 Mo1 C7 C6 . . . . 104.61(14) ?
    C5 Mo1 C7 C6 . . . . 33.94(15) ?
    C8 Mo1 C7 C6 . . . . -113.99(19) ?
    C9 Mo1 C7 C6 . . . . -78.93(13) ?
    C4 Mo1 C7 C6 . . . . 57.4(2) ?
    C6 C7 C8 C9 . . . . 2.0(2) ?
    Mo1 C7 C8 C9 . . . . -62.35(16) ?
    C6 C7 C8 Mo1 . . . . 64.37(14) ?
    O1 Mo1 C8 C9 . . . . -56.30(14) ?
    O2 Mo1 C8 C9 . . . . -123.32(14) ?
    C2 Mo1 C8 C9 . . . . 153.97(13) ?
    C6 Mo1 C8 C9 . . . . 79.57(14) ?
    C1 Mo1 C8 C9 . . . . 108.95(14) ?
    C7 Mo1 C8 C9 . . . . 119.12(19) ?
    C10 Mo1 C8 C9 . . . . 36.36(13) ?
    C3 Mo1 C8 C9 . . . . -164.06(15) ?
    C5 Mo1 C8 C9 . . . . 65.78(19) ?
    O1 Mo1 C8 C7 . . . . -175.42(13) ?
    O2 Mo1 C8 C7 . . . . 117.57(13) ?
    C2 Mo1 C8 C7 . . . . 34.86(17) ?
    C6 Mo1 C8 C7 . . . . -39.55(13) ?
    C1 Mo1 C8 C7 . . . . -10.16(17) ?
    C10 Mo1 C8 C7 . . . . -82.75(14) ?
    C3 Mo1 C8 C7 . . . . 76.8(2) ?
    C5 Mo1 C8 C7 . . . . -53.3(2) ?
    C9 Mo1 C8 C7 . . . . -119.12(19) ?
    C7 C8 C9 C10 . . . . -0.1(3) ?
    Mo1 C8 C9 C10 . . . . -60.21(15) ?
    C7 C8 C9 Mo1 . . . . 60.14(15) ?
    O1 Mo1 C9 C8 . . . . 122.93(14) ?
    O2 Mo1 C9 C8 . . . . 55.62(13) ?
    C2 Mo1 C9 C8 . . . . -52.9(2) ?
    C6 Mo1 C9 C8 . . . . -79.51(14) ?
    C1 Mo1 C9 C8 . . . . -96.18(15) ?
    C7 Mo1 C9 C8 . . . . -36.36(13) ?
    C10 Mo1 C9 C8 . . . . -118.64(19) ?
    C5 Mo1 C9 C8 . . . . -140.58(13) ?
    C4 Mo1 C9 C8 . . . . 179.09(13) ?
    O1 Mo1 C9 C10 . . . . -118.43(13) ?
    O2 Mo1 C9 C10 . . . . 174.27(13) ?
    C2 Mo1 C9 C10 . . . . 65.7(2) ?
    C6 Mo1 C9 C10 . . . . 39.13(13) ?
    C1 Mo1 C9 C10 . . . . 22.46(17) ?
    C7 Mo1 C9 C10 . . . . 82.28(14) ?
    C5 Mo1 C9 C10 . . . . -21.94(16) ?
    C8 Mo1 C9 C10 . . . . 118.64(19) ?
    C4 Mo1 C9 C10 . . . . -62.27(18) ?
    C8 C9 C10 C6 . . . . -1.9(2) ?
    Mo1 C9 C10 C6 . . . . -64.08(14) ?
    C8 C9 C10 Mo1 . . . . 62.15(16) ?
    C7 C6 C10 C9 . . . . 3.2(2) ?
    C12 C6 C10 C9 . . . . -173.64(19) ?
    Mo1 C6 C10 C9 . . . . 66.86(15) ?
    C7 C6 C10 Mo1 . . . . -63.70(14) ?
    C12 C6 C10 Mo1 . . . . 119.5(2) ?
    O1 Mo1 C10 C9 . . . . 60.26(13) ?
    O2 Mo1 C10 C9 . . . . -7.77(17) ?
    C2 Mo1 C10 C9 . . . . -148.67(13) ?
    C6 Mo1 C10 C9 . . . . -114.96(19) ?
    C1 Mo1 C10 C9 . . . . -162.24(13) ?
    C7 Mo1 C10 C9 . . . . -76.87(14) ?
    C3 Mo1 C10 C9 . . . . 163.19(15) ?
    C5 Mo1 C10 C9 . . . . 161.47(14) ?
    C8 Mo1 C10 C9 . . . . -35.44(13) ?
    C4 Mo1 C10 C9 . . . . 140.28(13) ?
    O1 Mo1 C10 C6 . . . . 175.22(12) ?
    O2 Mo1 C10 C6 . . . . 107.18(13) ?
    C2 Mo1 C10 C6 . . . . -33.71(16) ?
    C1 Mo1 C10 C6 . . . . -47.29(13) ?
    C7 Mo1 C10 C6 . . . . 38.08(12) ?
    C3 Mo1 C10 C6 . . . . -81.86(19) ?
    C5 Mo1 C10 C6 . . . . -83.57(13) ?
    C8 Mo1 C10 C6 . . . . 79.51(14) ?
    C9 Mo1 C10 C6 . . . . 114.96(19) ?
    C4 Mo1 C10 C6 . . . . -104.76(13) ?
    C2 C1 C11 C13 . . . . 117.9(2) ?
    C5 C1 C11 C13 . . . . -58.1(3) ?
    Mo1 C1 C11 C13 . . . . -152.36(16) ?
    C2 C1 C11 C14 . . . . 2.1(3) ?
    C5 C1 C11 C14 . . . . -173.9(2) ?
    Mo1 C1 C11 C14 . . . . 91.9(2) ?
    C2 C1 C11 C12 . . . . -119.4(2) ?
    C5 C1 C11 C12 . . . . 64.5(3) ?
    Mo1 C1 C11 C12 . . . . -29.7(2) ?
    C10 C6 C12 C16 . . . . 6.5(3) ?
    C7 C6 C12 C16 . . . . -169.6(2) ?
    Mo1 C6 C12 C16 . . . . 97.7(2) ?
    C10 C6 C12 C15 . . . . 122.3(2) ?
    C7 C6 C12 C15 . . . . -53.8(3) ?
    Mo1 C6 C12 C15 . . . . -146.47(17) ?
    C10 C6 C12 C11 . . . . -115.6(2) ?
    C7 C6 C12 C11 . . . . 68.2(3) ?
    Mo1 C6 C12 C11 . . . . -24.4(2) ?
    C1 C11 C12 C6 . . . . 30.3(2) ?
    C13 C11 C12 C6 . . . . 149.24(19) ?
    C14 C11 C12 C6 . . . . -89.5(2) ?
    C1 C11 C12 C16 . . . . -89.5(2) ?
    C13 C11 C12 C16 . . . . 29.4(3) ?
    C14 C11 C12 C16 . . . . 150.66(19) ?
    C1 C11 C12 C15 . . . . 150.16(19) ?
    C13 C11 C12 C15 . . . . -91.0(2) ?
    C14 C11 C12 C15 . . . . 30.3(3) ?
loop_
    _geom_hbond_atom_site_label_D
    _geom_hbond_atom_site_label_H
    _geom_hbond_atom_site_label_A
    _geom_hbond_site_symmetry_A
    _geom_hbond_distance_DH
    _geom_hbond_distance_HA
    _geom_hbond_distance_DA
    _geom_hbond_angle_DHA
    O1S H2S O3S 1_655 0.76(4) 2.02(4) 2.771(3) 169(4)
    O3S H6S O2S . 0.80(4) 1.99(4) 2.792(3) 175(3)
    O2S H4S O4 2_665 0.76(4) 2.16(4) 2.908(3) 167(4)
    O3S H5S O1S 2_666 0.81(4) 2.06(4) 2.850(3) 163(3)
    O2S H3S O1S . 0.76(4) 2.12(4) 2.865(3) 165(4)
    O1S H1S O3 2_665 0.82(3) 2.01(3) 2.816(3) 167(3)
data_global
_journal_date_recd_electronic     2008-09-24
_journal_date_accepted     2008-09-30
_journal_name_full     'Acta Crystallographica, Section E'
_journal_year     2008
_journal_volume     64
_journal_issue     11
_journal_page_first     m1370
_journal_page_last     m1371
_journal_paper_category     QM
_journal_coeditor_code     HB2806
_publ_contact_author_name     'David R Tyler'
_publ_contact_author_address
;
Department of Chemistry
University of Oregon
Eugene, Oregon 97403
USA
;
_publ_contact_author_email     'dtyler@uoregon.edu'
_publ_contact_author_fax     ?
_publ_contact_author_phone     '541 346 4649'
_publ_section_title
;\
Di-\m~3~-oxido-di-\m~2~-oxido-tetraoxidobis(1,1,2,2-\
tetramethylethylenedicyclopentadienyl)dimolybdenum(IV)dimolybdenum(VI)
hexahydrate
;
loop_
    _publ_author_name
    _publ_author_footnote
    _publ_author_address
    'Ahmed, Takiya J.' .
;
Department of Chemistry
1253 University of Oregon
Eugene, Oregon 97403-1253, USA
;
    'Zakharov, Lev N.' .
;
Department of Chemistry
1253 University of Oregon
Eugene, Oregon 97403-1253, USA
;
    'Tyler, David R.' .
;
Department of Chemistry
1253 University of Oregon
Eugene, Oregon 97403-1253, USA
;
