# Supplementary material for: Di-μ3-oxido-di-μ2-oxido-tetra­oxido­bis­(1,1,2,2-tetra­methyl­ethylenedicyclo­penta­dien­yl)­dimolyb­denum(IV)­dimolybdenum(VI) hexa­hydrate
Source: Acta Crystallogr Sect E Struct Rep Online. 2008 Oct 9;64(Pt 11):m1370–1. doi: 10.1107/S1600536808031668 (PMC2959595; doi:10.1107/S1600536808031668)
Supplement: Supplementary file 2 [file e-64-m1370-Isup2.hkl]

# 
# h,k,l, Fc-squared, Fo-squared, sigma(Fo-squared) and status flag 
# 
data_I
_shelx_title ' tak4 in P-1' 
_shelx_refln_list_code          4 
_shelx_F_calc_maximum      174.95 
_exptl_crystal_F_000       524.00 
_reflns_d_resolution_high  0.7828 
 
loop_ 
 _symmetry_equiv_pos_as_xyz 
 'x, y, z' 
 '-x, -y, -z' 
 
_cell_length_a     7.4106 
_cell_length_b     9.3518 
_cell_length_c    13.5735 
_cell_angle_alpha  93.365 
_cell_angle_beta   98.604 
_cell_angle_gamma 103.175 
 
_shelx_F_squared_multiplier     1.000 
 
loop_ 
 _refln_index_h 
 _refln_index_k 
 _refln_index_l 
 _refln_F_squared_calc 
 _refln_F_squared_meas 
 _refln_F_squared_sigma 
 _refln_observed_status 
   1   0   0     6150.95     6705.37     30.25 o 
   2   0   0       33.95       24.54      2.07 o 
   3   0   0      733.94      690.91      9.33 o 
   4   0   0      391.31      394.57      8.15 o 
   5   0   0       12.06       22.24      2.96 o 
   6   0   0      602.38      583.00     14.75 o 
   7   0   0     1596.15     1575.37     48.77 o 
   8   0   0       85.68       65.62      9.01 o 
   9   0   0      514.76      523.27     34.17 o 
  -9   1   0      783.10      769.25     27.27 o 
  -8   1   0     1750.38     1647.35     36.96 o 
  -7   1   0      342.99      313.76     21.85 o 
  -6   1   0       54.85       71.70      5.27 o 
  -5   1   0     1313.67     1318.70     16.92 o 
  -4   1   0     3017.12     3241.76     28.21 o 
  -3   1   0     1123.21     1196.43     13.86 o 
  -2   1   0     5721.71     5877.08     32.96 o 
  -1   1   0    30606.42    31686.65    224.02 o 
   0   1   0      925.27      943.50      9.46 o 
   1   1   0     6611.38     6912.29     37.76 o 
   2   1   0     1459.38     1373.20     11.98 o 
   3   1   0      805.65      829.92     10.48 o 
   4   1   0      727.75      746.66     11.87 o 
   5   1   0     1041.91      988.77     17.78 o 
   6   1   0     2181.96     2278.30     31.10 o 
   7   1   0        2.51        1.25      7.97 o 
   8   1   0     1464.76     1488.26     52.56 o 
  -9   2   0      859.61      838.94     48.12 o 
  -8   2   0       52.35       52.37      8.21 o 
  -7   2   0       39.03       46.10      5.68 o 
  -6   2   0      482.60      521.53     14.84 o 
  -5   2   0     1999.24     2031.93     25.60 o 
  -4   2   0      126.01      145.85      6.75 o 
  -3   2   0    17158.04    18690.46     85.60 o 
  -2   2   0     1860.44     1689.75     12.95 o 
  -1   2   0      184.25      184.61      3.94 o 
   0   2   0     8613.09     9134.41     41.58 o 
   1   2   0     4681.76     4590.88     25.23 o 
   2   2   0        0.01       -0.06      1.37 o 
   3   2   0      567.86      526.68     11.60 o 
   4   2   0     5422.58     5545.87     37.02 o 
   5   2   0     1905.09     1922.12     26.37 o 
   6   2   0       13.47       24.23      4.40 o 
   7   2   0     3531.73     3685.32     56.98 o 
   8   2   0     1631.89     1676.60     57.49 o 
  -9   3   0       50.25       69.23     13.85 o 
  -8   3   0       12.49       21.24     10.88 o 
  -7   3   0     1527.47     1475.05     31.72 o 
  -6   3   0     1152.63     1190.55     21.38 o 
  -5   3   0     2347.17     2328.36     28.19 o 
  -4   3   0    12519.55    12964.01     77.93 o 
  -3   3   0     5152.71     5240.13     30.93 o 
  -2   3   0        0.34       12.11      3.49 o 
  -1   3   0     6718.57     6697.02     53.54 o 
   0   3   0     4564.19     4365.08     25.59 o 
   1   3   0     1998.18     2194.45     17.34 o 
   2   3   0      550.75      542.93     14.17 o 
   3   3   0     6869.58     7141.34     46.98 o 
   4   3   0     1563.84     1497.36     21.78 o 
   5   3   0     1915.80     1938.78     27.40 o 
   6   3   0     5906.25     5992.41     73.49 o 
   7   3   0      958.95      929.39     28.33 o 
   8   3   0      256.38      278.22     27.37 o 
  -9   4   0       10.47       30.46      9.95 o 
  -8   4   0      381.31      367.30     14.10 o 
  -7   4   0       23.34       34.15      6.65 o 
  -6   4   0     4594.67     4666.53     46.82 o 
  -5   4   0     8083.50     8292.23     62.45 o 
  -4   4   0     1632.45     1653.58     16.22 o 
  -3   4   0     2919.49     3008.43     22.67 o 
  -2   4   0     7874.48     8338.60     44.40 o 
  -1   4   0      379.54      423.98      7.49 o 
   0   4   0      319.38      331.74      6.82 o 
   1   4   0     2924.01     2731.69     28.91 o 
   2   4   0     2411.36     2403.84     20.99 o 
   3   4   0      569.14      566.15     10.00 o 
   4   4   0     2622.92     2737.44     35.34 o 
   5   4   0     2991.45     2981.34     47.50 o 
   6   4   0      274.90      265.27     16.84 o 
   7   4   0      760.85      714.44     26.35 o 
  -8   5   0      128.46      138.85     18.04 o 
  -7   5   0     3054.11     2988.67     39.12 o 
  -6   5   0     4147.59     4224.09     53.83 o 
  -5   5   0       55.92       53.97      5.94 o 
  -4   5   0     1209.08     1243.85     20.37 o 
  -3   5   0     3930.92     4038.20     29.23 o 
  -2   5   0       82.57      113.11      4.85 o 
  -1   5   0      729.09      764.94     11.29 o 
   0   5   0     4265.30     4423.78     31.81 o 
   1   5   0     2879.31     2785.57     23.99 o 
   2   5   0     1038.15     1006.07     14.06 o 
   3   5   0     5508.92     5666.13     48.57 o 
   4   5   0     1869.66     1907.62     42.63 o 
   5   5   0       10.18        9.52      4.69 o 
   6   5   0      811.05      797.08     26.69 o 
   7   5   0      904.07      906.64     30.53 o 
  -8   6   0     2076.64     2022.36     44.27 o 
  -7   6   0     1559.31     1588.96     37.10 o 
  -6   6   0      244.61      277.24     19.46 o 
  -5   6   0     2887.19     2800.65     41.12 o 
  -4   6   0      847.90      798.63     18.70 o 
  -3   6   0      131.93      137.39      7.77 o 
  -2   6   0      348.66      343.08      8.19 o 
  -1   6   0     2983.05     3072.96     26.29 o 
   0   6   0     1372.83     1315.15     26.01 o 
   1   6   0     2407.60     2296.43     22.98 o 
   2   6   0     5918.70     5674.89     68.14 o 
   3   6   0     2671.62     2636.64     43.37 o 
   4   6   0       93.91      109.90     11.47 o 
   5   6   0      586.26      601.55     22.62 o 
   6   6   0      271.29      256.06     18.36 o 
  -8   7   0      342.12      352.64     19.73 o 
  -7   7   0      246.32      229.74     22.54 o 
  -6   7   0     2091.12     2004.02     61.17 o 
  -5   7   0      117.36      118.41      8.70 o 
  -4   7   0       10.21        9.30      3.26 o 
  -3   7   0      244.69      235.57      9.70 o 
  -2   7   0     1194.05     1182.18     16.76 o 
  -1   7   0      174.37      173.96      7.19 o 
   0   7   0     1888.60     1940.39     22.16 o 
   1   7   0     5899.16     6056.56     43.89 o 
   2   7   0      241.94      240.86     14.46 o 
   3   7   0      687.08      663.45     22.19 o 
   4   7   0     1279.47     1301.14     35.83 o 
   5   7   0       25.97       25.41     19.24 o 
   6   7   0       10.18       27.10      9.47 o 
  -8   8   0      522.45      541.08     24.13 o 
  -7   8   0      743.14      741.84     27.21 o 
  -6   8   0       40.95       39.20      8.06 o 
  -5   8   0        4.15       11.88     13.13 o 
  -4   8   0      776.37      715.84     17.85 o 
  -3   8   0      435.15      411.18     12.97 o 
  -2   8   0      193.86      187.39      9.54 o 
  -1   8   0     2261.39     2368.96     25.98 o 
   0   8   0     5804.72     5914.92     44.89 o 
   1   8   0       40.25       51.07      7.33 o 
   2   8   0      893.42      878.05     25.50 o 
   3   8   0     1710.59     1725.27     44.81 o 
   4   8   0        0.72        5.02      4.73 o 
   5   8   0        6.35        5.16     10.30 o 
  -7   9   0       20.00       25.86      7.36 o 
  -6   9   0        0.65        4.65      5.35 o 
  -5   9   0      634.75      624.33     23.58 o 
  -4   9   0      201.73      221.47     15.44 o 
  -3   9   0      295.52      306.31     15.64 o 
  -2   9   0     3431.80     3462.96     40.61 o 
  -1   9   0     1240.47     1353.39     20.89 o 
   0   9   0      329.91      327.54     14.80 o 
   1   9   0     1515.32     1514.10     34.32 o 
   2   9   0      666.94      726.99     25.30 o 
   3   9   0        9.28       -3.10      4.33 o 
   4   9   0       43.76       45.94     16.49 o 
  -6  10   0      292.13      301.96     20.39 o 
  -5  10   0       30.30       43.35     14.72 o 
  -4  10   0      827.13      862.81     27.67 o 
  -3  10   0     2413.85     2375.55     44.77 o 
  -2  10   0      392.42      387.39     16.79 o 
  -1  10   0      389.45      439.28     18.06 o 
   0  10   0     1665.75     1762.54     37.63 o 
   1  10   0      126.36      132.07     21.29 o 
   2  10   0        3.34       11.24      5.18 o 
   3  10   0      214.39      231.44     18.05 o 
  -5  11   0     1402.76     1399.61     38.40 o 
  -4  11   0     1484.83     1534.07     53.19 o 
  -3  11   0      263.73      230.28     23.99 o 
  -2  11   0      445.04      540.26     32.41 o 
   0  11   0        6.04       10.62      8.89 o 
   1  11   0       32.72       50.32     16.62 o 
  -1 -11   1       20.96       20.25      6.47 o 
   0 -11   1       82.02       79.69     14.24 o 
   1 -11   1       20.99       39.54     10.01 o 
   2 -11   1      212.36      233.20     16.05 o 
   3 -11   1       93.30       97.10     16.83 o 
   4 -11   1     1243.35     1287.99     52.28 o 
   5 -11   1     1217.39     1200.74     35.30 o 
  -3 -10   1     1306.54     1280.75     37.36 o 
  -2 -10   1       53.08       42.99      8.75 o 
  -1 -10   1       82.03       96.19     12.56 o 
   0 -10   1        6.78       10.73      8.25 o 
   1 -10   1       41.38       36.28      6.75 o 
   2 -10   1      266.90      271.48     15.22 o 
   3 -10   1     4401.93     4667.90     55.41 o 
   4 -10   1     1424.96     1393.53     35.24 o 
   5 -10   1        4.52        5.81      6.22 o 
   6 -10   1     1905.07     1957.86     46.39 o 
  -4  -9   1     1111.67     1141.82     47.38 o 
  -3  -9   1        0.40        1.00      8.40 o 
  -2  -9   1       21.35       22.47      6.31 o 
  -1  -9   1       63.82       85.43      9.85 o 
   0  -9   1      333.43      344.18     12.72 o 
   1  -9   1      287.74      295.91     14.52 o 
   2  -9   1     3056.43     3016.38     37.72 o 
   3  -9   1      565.58      594.94     16.51 o 
   4  -9   1      535.77      542.56     16.89 o 
   5  -9   1     1981.25     1966.57     53.00 o 
   6  -9   1      338.72      332.88     20.06 o 
   7  -9   1      111.11       93.11     11.99 o 
  -5  -8   1      302.02      323.02     25.18 o 
  -4  -8   1      267.84      241.20     17.23 o 
  -3  -8   1       34.36       49.66      7.90 o 
  -2  -8   1       50.65       39.24      7.05 o 
  -1  -8   1      219.04      226.43     13.12 o 
   0  -8   1     1924.21     1976.67     28.30 o 
   1  -8   1     3917.62     3909.63     34.56 o 
   2  -8   1       40.71       61.62      6.38 o 
   3  -8   1     3163.83     3095.11     47.86 o 
   4  -8   1     3406.11     3533.40     42.28 o 
   5  -8   1     1026.92      942.42     21.75 o 
   6  -8   1      137.77      129.24     18.76 o 
   7  -8   1       73.18       72.48     10.63 o 
   8  -8   1       86.39       61.65     12.00 o 
  -6  -7   1        0.16        1.02     11.73 o 
  -5  -7   1      613.32      628.17     24.15 o 
  -4  -7   1       39.08       45.87      7.57 o 
  -3  -7   1      430.44      392.72     23.05 o 
  -2  -7   1      368.66      347.16     14.99 o 
  -1  -7   1     3329.70     3375.59     36.89 o 
   0  -7   1     3726.32     3749.02     31.91 o 
   1  -7   1        0.21        5.86      2.91 o 
   2  -7   1     4630.95     4768.34     36.52 o 
   3  -7   1     3694.60     3773.17     40.02 o 
   4  -7   1      323.28      273.27     18.57 o 
   5  -7   1      269.34      268.76     12.06 o 
   6  -7   1       38.47       31.16      7.05 o 
   7  -7   1      173.46      173.73     14.70 o 
   8  -7   1       14.68       38.52      7.19 o 
  -6  -6   1      266.17      301.72     19.50 o 
  -5  -6   1       84.02       90.76     10.98 o 
  -4  -6   1      802.58      743.31     31.50 o 
  -3  -6   1     2253.04     2140.96     38.55 o 
  -2  -6   1     5300.10     5382.89     46.89 o 
  -1  -6   1     1743.77     1657.35     19.14 o 
   0  -6   1     1131.58     1012.53     14.58 o 
   1  -6   1     9863.81     9944.70     55.95 o 
   2  -6   1     2596.96     2535.17     23.12 o 
   3  -6   1       77.87       87.27      6.58 o 
   4  -6   1       29.72       36.56      5.01 o 
   5  -6   1      102.86      115.29      8.47 o 
   6  -6   1      394.91      375.10     14.09 o 
   7  -6   1      258.11      277.14     16.03 o 
   8  -6   1     2651.16     2714.79     69.65 o 
  -7  -5   1       67.81       84.27     11.68 o 
  -6  -5   1       17.25       13.06      5.10 o 
  -5  -5   1       40.60       35.06      9.74 o 
  -4  -5   1     1466.63     1399.27     30.96 o 
  -3  -5   1     4028.14     3945.90     51.16 o 
  -2  -5   1      160.69      146.67      9.27 o 
  -1  -5   1     4920.61     5048.38     34.47 o 
   0  -5   1    12525.97    12978.17     65.40 o 
   1  -5   1     3284.06     3499.33     26.36 o 
   2  -5   1      935.60     1035.65     14.02 o 
   3  -5   1      146.26      156.71      7.74 o 
   4  -5   1      340.09      369.74     13.56 o 
   5  -5   1        1.74        3.93      2.77 o 
   6  -5   1     3866.02     3796.72     42.82 o 
   7  -5   1     1891.99     1881.95     30.97 o 
   8  -5   1      140.39      124.35     10.23 o 
   9  -5   1     1107.12     1006.04     45.78 o 
  -7  -4   1      264.53      254.74     17.73 o 
  -6  -4   1       69.72       84.36     15.36 o 
  -5  -4   1      602.98      580.80     20.09 o 
  -4  -4   1     2666.98     2663.41     30.51 o 
  -3  -4   1      141.22      152.82      6.59 o 
  -2  -4   1    16168.90    16615.17     78.97 o 
  -1  -4   1    10305.21    10395.79     53.60 o 
   0  -4   1      156.21      168.03      4.89 o 
   1  -4   1      216.66      218.74      8.38 o 
   2  -4   1        1.80       -2.27      1.51 o 
   3  -4   1     2031.00     2279.55     25.17 o 
   4  -4   1      422.42      383.76     10.89 o 
   5  -4   1     6226.33     6299.87     52.98 o 
   6  -4   1     3427.71     3511.26     39.75 o 
   7  -4   1      131.13      137.94     10.83 o 
   8  -4   1      782.70      827.52     26.92 o 
   9  -4   1     1060.92      999.74     44.34 o 
  -8  -3   1       55.56       65.11      9.62 o 
  -7  -3   1      635.80      625.40     37.53 o 
  -6  -3   1     4389.96     4344.28     59.74 o 
  -5  -3   1     1917.02     1864.74     26.20 o 
  -4  -3   1       24.23       21.10      2.73 o 
  -3  -3   1     9094.37     9354.13     51.38 o 
  -2  -3   1     4992.74     4902.85     35.07 o 
  -1  -3   1        0.33        2.84      3.48 o 
   0  -3   1     4542.53     4566.00     27.93 o 
   1  -3   1       11.80        3.68      2.07 o 
   2  -3   1     2818.13     3032.95     26.02 o 
   3  -3   1     5032.68     5381.91     40.75 o 
   4  -3   1    11735.76    12403.92     62.69 o 
   5  -3   1     3229.41     3130.50     33.82 o 
   6  -3   1      231.76      249.32     10.37 o 
   7  -3   1     3399.47     3460.28     41.53 o 
   8  -3   1      485.63      464.40     20.03 o 
   9  -3   1        7.58       13.06     10.73 o 
  -8  -2   1      243.51      273.33     17.53 o 
  -7  -2   1     3837.27     3854.08     60.82 o 
  -6  -2   1     1226.89     1210.88     22.30 o 
  -5  -2   1     4435.60     4444.29     41.67 o 
  -4  -2   1     7993.53     8414.49     49.35 o 
  -3  -2   1      802.53      801.98     10.99 o 
  -2  -2   1        0.15        0.85      2.23 o 
  -1  -2   1     1526.79     1637.09     15.64 o 
   0  -2   1      163.21      162.47      3.70 o 
   1  -2   1     2077.75     2170.18     14.03 o 
   2  -2   1    15965.52    17208.88    118.38 o 
   3  -2   1    15485.28    16552.23     75.05 o 
   4  -2   1     2489.16     2579.18     35.53 o 
   5  -2   1     2180.65     2074.67     20.90 o 
   6  -2   1     6716.25     6984.62     57.93 o 
   7  -2   1       78.45       79.82     12.86 o 
   8  -2   1      212.94      210.48     15.47 o 
   9  -2   1       24.92       31.93      7.24 o 
  -8  -1   1     1034.98     1027.73     42.13 o 
  -7  -1   1        0.77       -0.28      2.89 o 
  -6  -1   1     6098.04     6192.42     73.33 o 
  -5  -1   1     6961.82     7013.86     46.28 o 
  -4  -1   1      302.37      287.70      8.58 o 
  -3  -1   1     2356.22     2438.47     19.51 o 
  -2  -1   1        3.38       -2.14      1.43 o 
  -1  -1   1      253.27      249.95      3.98 o 
   0  -1   1      462.97      438.96      4.14 o 
   1  -1   1    10108.77    11135.86     69.38 o 
   2  -1   1     6824.12     6837.12     34.40 o 
   3  -1   1       17.10       16.29      2.45 o 
   4  -1   1     5458.31     5508.12     36.68 o 
   5  -1   1     2905.62     2970.40     26.37 o 
   6  -1   1       41.42       46.50      5.22 o 
   7  -1   1      138.13      137.61     12.24 o 
   8  -1   1       73.34       85.64     10.42 o 
   9  -1   1      769.89      750.43     31.96 o 
  -9   0   1      899.57      878.07     42.17 o 
  -8   0   1      488.86      567.48     29.63 o 
  -7   0   1     4697.39     4780.46     48.60 o 
  -6   0   1     4783.26     4993.05     39.56 o 
  -5   0   1      148.76      164.47      6.54 o 
  -4   0   1     2419.56     2617.77     23.32 o 
  -3   0   1     3306.43     3760.37     24.89 o 
  -2   0   1      801.64      901.08      9.13 o 
  -1   0   1      795.65      836.58      7.68 o 
   0   0   1    20591.27    20858.16    148.13 o 
   1   0   1    18426.59    19688.88     81.27 o 
   2   0   1        7.77        9.03      1.70 o 
   3   0   1    10589.00    10589.99     60.20 o 
   4   0   1     4157.12     4131.17     29.13 o 
   5   0   1       19.16       31.10      3.31 o 
   6   0   1       42.36       58.12      5.97 o 
   7   0   1      345.01      332.35     40.18 o 
   8   0   1       29.40       25.59     10.43 o 
  -9   1   1      980.72      905.48     29.10 o 
  -8   1   1     2429.85     2381.18     47.29 o 
  -7   1   1     1454.15     1450.51     31.54 o 
  -6   1   1      117.58      125.35     10.54 o 
  -5   1   1      999.97     1053.87     14.85 o 
  -4   1   1      585.05      682.12     10.45 o 
  -3   1   1     2852.57     3013.00     21.01 o 
  -2   1   1     8314.37     9019.23     49.10 o 
  -1   1   1    23096.40    24357.52     99.92 o 
   0   1   1     9808.08    10033.84     43.51 o 
   1   1   1    17445.81    18509.06    199.99 o 
   2   1   1    10709.02    10423.92     49.03 o 
   3   1   1     1373.72     1254.05     12.92 o 
   4   1   1        6.02        2.90      1.51 o 
   5   1   1      434.95      487.34     15.68 o 
   6   1   1       29.16       35.24      8.15 o 
   7   1   1      100.10      103.51      8.65 o 
   8   1   1      466.85      474.51     27.71 o 
  -9   2   1     1981.45     1942.85     60.05 o 
  -8   2   1      137.62      151.55     12.87 o 
  -7   2   1      514.72      567.62     19.23 o 
  -6   2   1      459.25      435.07     12.87 o 
  -5   2   1      209.05      230.10      6.91 o 
  -4   2   1       21.00       11.34      2.22 o 
  -3   2   1     9232.20     9852.89     96.90 o 
  -2   2   1     1558.08     1405.60     13.45 o 
  -1   2   1      494.76      499.52     11.29 o 
   0   2   1    29555.47    30896.67    123.82 o 
   1   2   1    19309.06    19559.37    204.04 o 
   2   2   1        3.26        0.98      1.65 o 
   3   2   1      445.77      429.75      7.55 o 
   4   2   1      149.00      166.61      7.56 o 
   5   2   1      435.76      461.41     13.06 o 
   6   2   1       22.86       23.51      4.33 o 
   7   2   1     1004.69     1002.95     22.67 o 
   8   2   1     1106.59     1029.23     44.66 o 
  -9   3   1      114.55      145.53     19.68 o 
  -8   3   1      325.28      341.43     13.60 o 
  -7   3   1      261.07      238.42     11.37 o 
  -6   3   1      109.41      109.58      7.66 o 
  -5   3   1      822.13      840.71     13.05 o 
  -4   3   1    11109.91    11725.21     91.18 o 
  -3   3   1     3672.04     3864.46     26.08 o 
  -2   3   1        3.96       -0.97      2.05 o 
  -1   3   1     6163.16     5908.49     37.77 o 
   0   3   1     5005.50     4744.81     41.74 o 
   1   3   1      331.89      339.35      6.31 o 
   2   3   1       66.36       51.51      2.97 o 
   3   3   1      228.93      260.42     14.74 o 
   4   3   1      582.21      566.76     13.74 o 
   5   3   1      232.93      237.52     12.21 o 
   6   3   1     2720.80     2683.72     36.07 o 
   7   3   1     1044.84     1028.04     30.09 o 
   8   3   1      180.29      219.26     24.76 o 
  -8   4   1        8.70        7.30      4.57 o 
  -7   4   1       61.72       57.02      6.55 o 
  -6   4   1     1029.12      983.00     19.63 o 
  -5   4   1     4679.19     4783.45     52.30 o 
  -4   4   1     1836.68     1876.72     23.48 o 
  -3   4   1      562.44      517.49      8.73 o 
  -2   4   1     4857.28     4767.77     30.27 o 
  -1   4   1     2038.08     1930.60     24.61 o 
   0   4   1        0.15        5.41      1.65 o 
   1   4   1     1564.85     1439.47     14.98 o 
   2   4   1      243.30      261.63      6.60 o 
   3   4   1      577.88      579.14     13.40 o 
   4   4   1     3045.35     3025.26     34.82 o 
   5   4   1     3187.00     3077.38     37.51 o 
   6   4   1      219.10      224.51     15.95 o 
   7   4   1      379.66      376.79     18.88 o 
  -9   5   1       13.36        4.91      6.08 o 
  -8   5   1       89.43       93.45     12.93 o 
  -7   5   1     1170.67     1075.46     29.63 o 
  -6   5   1     3961.99     3984.18     43.38 o 
  -5   5   1      530.47      584.01     14.42 o 
  -4   5   1     4424.20     4577.41     41.48 o 
  -3   5   1     4783.83     4677.29     37.69 o 
  -2   5   1       89.46      104.23      4.82 o 
  -1   5   1      677.37      698.68     10.82 o 
   0   5   1     1381.41     1337.66     15.66 o 
   1   5   1      760.20      777.08     11.77 o 
   2   5   1       12.78       21.09      3.58 o 
   3   5   1     1848.81     1771.39     25.19 o 
   4   5   1     3361.90     3326.35     38.09 o 
   5   5   1        3.05        2.45      6.41 o 
   6   5   1     1286.09     1336.82     35.01 o 
   7   5   1     1861.86     1810.83     51.89 o 
  -9   6   1       56.64       76.77     10.73 o 
  -8   6   1      771.01      694.03     50.87 o 
  -7   6   1     1170.51     1106.78     30.61 o 
  -6   6   1        2.31        2.13      3.80 o 
  -5   6   1     5100.74     5254.29     49.26 o 
  -4   6   1     4444.37     4473.62     42.36 o 
  -3   6   1      564.41      595.66     13.51 o 
  -2   6   1     1125.95     1069.69     14.73 o 
  -1   6   1       46.79       60.73      4.38 o 
   0   6   1      807.58      786.95     12.81 o 
   1   6   1     1923.71     1861.74     20.41 o 
   2   6   1     2329.87     2329.94     40.86 o 
   3   6   1     2047.90     2162.02     30.18 o 
   4   6   1        0.99        1.94      3.31 o 
   5   6   1     2194.12     2206.53     44.92 o 
   6   6   1     1385.96     1360.86     36.98 o 
  -8   7   1      378.46      350.78     19.90 o 
  -7   7   1      430.45      439.93     20.29 o 
  -6   7   1     3617.85     3714.37     81.63 o 
  -5   7   1     1425.95     1406.52     33.24 o 
  -4   7   1       15.46       15.93      3.80 o 
  -3   7   1      668.34      645.55     15.12 o 
  -2   7   1       24.29       36.24      3.88 o 
  -1   7   1      314.86      322.21      8.74 o 
   0   7   1      164.59      172.65     10.75 o 
   1   7   1     1695.88     1773.84     26.01 o 
   2   7   1       59.65       86.00      9.38 o 
   3   7   1      999.16      937.04     26.39 o 
   4   7   1     3597.37     3469.34     56.58 o 
   5   7   1      818.74      860.05     28.76 o 
  -8   8   1      562.66      631.57     36.02 o 
  -7   8   1     1618.90     1614.42     40.28 o 
  -6   8   1      705.97      644.18     24.27 o 
  -5   8   1      597.40      555.08     21.40 o 
  -4   8   1      852.11      847.16     25.37 o 
  -3   8   1        0.08       -1.04      4.26 o 
  -2   8   1      365.36      401.02     11.28 o 
  -1   8   1      376.28      404.25     10.59 o 
   0   8   1     2597.22     2678.84     28.37 o 
   1   8   1      102.90      102.53     10.18 o 
   2   8   1     2383.02     2345.39     42.53 o 
   3   8   1     2785.14     2669.52     48.34 o 
   4   8   1      715.55      750.14     26.91 o 
   5   8   1        2.19        5.91     19.34 o 
  -7   9   1      231.72      222.19     17.74 o 
  -6   9   1      359.29      324.99     20.07 o 
  -5   9   1       46.53       40.89      7.85 o 
  -4   9   1        0.01       -1.76      3.43 o 
  -3   9   1      150.28      144.03     12.37 o 
  -2   9   1     1011.67     1052.51     21.46 o 
  -1   9   1     1512.04     1526.97     23.78 o 
   0   9   1      313.39      308.12     14.57 o 
   1   9   1     2896.45     2882.49     48.21 o 
   2   9   1     2523.89     2567.70     47.84 o 
   3   9   1       74.09       73.05     10.04 o 
   4   9   1      263.83      286.99     20.01 o 
  -6  10   1      188.58      209.91     25.48 o 
  -5  10   1        3.16       -3.43      4.08 o 
  -4  10   1       52.01       56.34     12.72 o 
  -3  10   1     1218.38     1217.41     32.03 o 
  -2  10   1       75.19       91.93     21.77 o 
  -1  10   1      533.42      590.97     28.31 o 
   0  10   1     2834.58     2756.34     47.50 o 
   1  10   1     1873.46     1993.58     42.24 o 
   2  10   1        0.00       17.05     27.03 o 
  -5  11   1       40.62       48.01      8.74 o 
  -4  11   1      713.16      763.18     27.17 o 
  -3  11   1      103.34      126.11     23.51 o 
   0  11   1      405.25      449.14     28.09 o 
   1  11   1       11.86       -0.93      7.33 o 
  -1 -11   2      376.41      308.57     27.77 o 
   0 -11   2      251.80      282.69     25.85 o 
   1 -11   2      918.60      956.33     28.81 o 
   2 -11   2      114.12      149.43     13.81 o 
   3 -11   2       39.21        9.34      7.84 o 
   4 -11   2      159.96      174.49     22.71 o 
   5 -11   2      385.68      417.15     20.91 o 
  -3 -10   2     2382.47     2364.85     50.66 o 
  -2 -10   2       95.46      109.71     11.88 o 
  -1 -10   2     1308.82     1331.74     34.07 o 
   0 -10   2      764.85      789.97     25.03 o 
   1 -10   2      124.07      110.02     10.86 o 
   2 -10   2       15.74       17.17      5.15 o 
   3 -10   2      784.34      764.41     25.01 o 
   4 -10   2      679.70      752.65     20.72 o 
   5 -10   2       92.38      104.74     22.55 o 
   6 -10   2     2093.77     2121.00     48.11 o 
  -4  -9   2     1477.04     1491.18     39.74 o 
  -3  -9   2        0.87       -0.21      7.13 o 
  -2  -9   2     1357.76     1328.29     33.37 o 
  -1  -9   2      374.87      386.09     17.34 o 
   0  -9   2       40.91       42.23      5.73 o 
   1  -9   2        6.79       -0.36     15.12 o 
   2  -9   2     1074.48     1059.71     27.83 o 
   3  -9   2     1470.76     1494.58     27.07 o 
   4  -9   2     1297.93     1303.10     26.19 o 
   5  -9   2     2440.69     2455.13     37.81 o 
   6  -9   2     1651.93     1586.77     56.18 o 
   7  -9   2       56.00       54.28      9.49 o 
  -5  -8   2     1251.46     1234.99     36.25 o 
  -4  -8   2      547.04      563.70     23.10 o 
  -3  -8   2     2255.98     2206.02     44.08 o 
  -2  -8   2      877.95      981.67     27.12 o 
  -1  -8   2       49.21       69.97      6.95 o 
   0  -8   2       37.82       48.86      5.59 o 
   1  -8   2      554.17      561.73     16.15 o 
   2  -8   2      630.09      623.15     15.88 o 
   3  -8   2     5438.10     5466.99     70.03 o 
   4  -8   2     5270.63     5352.29     54.44 o 
   5  -8   2     1446.32     1505.94     29.13 o 
   6  -8   2      216.37      219.82     12.86 o 
   7  -8   2      271.72      300.02     19.57 o 
   8  -8   2        2.69       19.59      7.42 o 
  -6  -7   2      314.15      339.49     44.60 o 
  -5  -7   2      807.47      776.99     27.71 o 
  -4  -7   2     2867.40     2804.25     50.39 o 
  -3  -7   2      114.09      133.00     12.35 o 
  -2  -7   2       12.78       11.47      3.27 o 
  -1  -7   2      353.90      365.04     11.76 o 
   0  -7   2     2379.75     2287.84     23.68 o 
   1  -7   2        1.48        5.25      2.78 o 
   2  -7   2     4744.96     4690.97     61.97 o 
   3  -7   2     5860.11     5947.13     52.59 o 
   4  -7   2      770.53      760.54     18.04 o 
   5  -7   2     1009.77     1007.30     22.10 o 
   6  -7   2      450.71      409.92     14.74 o 
   7  -7   2       14.50       19.37      4.66 o 
   8  -7   2        6.13       12.51     15.63 o 
  -6  -6   2     1307.29     1311.12     35.56 o 
  -5  -6   2     1301.48     1277.65     33.61 o 
  -4  -6   2      131.31       93.03     10.61 o 
  -3  -6   2        9.99       -0.05      3.66 o 
  -2  -6   2     1363.95     1406.08     22.41 o 
  -1  -6   2     1926.61     1905.13     20.51 o 
   0  -6   2      359.94      346.55     12.30 o 
   1  -6   2     4880.25     4808.37     34.30 o 
   2  -6   2     6862.85     6985.39     43.71 o 
   3  -6   2        0.33        1.72      2.69 o 
   4  -6   2     3002.55     2927.63     34.67 o 
   5  -6   2     1163.58     1114.92     31.79 o 
   6  -6   2      133.83      137.48      9.60 o 
   7  -6   2      270.43      261.61     13.05 o 
   8  -6   2      624.41      622.50     19.08 o 
  -7  -5   2     1829.01     1698.59     42.16 o 
  -6  -5   2      765.26      726.25     25.49 o 
  -5  -5   2        2.92        7.44      5.34 o 
  -4  -5   2      143.75      144.39     11.97 o 
  -3  -5   2     3730.37     3722.43     38.02 o 
  -2  -5   2      207.62      187.38      6.02 o 
  -1  -5   2     5817.61     5977.96     66.20 o 
   0  -5   2    11045.23    11440.88     59.76 o 
   1  -5   2     4162.89     4079.15     28.96 o 
   2  -5   2     1236.47     1149.85     13.41 o 
   3  -5   2     3793.02     3815.69     36.05 o 
   4  -5   2     2912.67     3006.99     33.40 o 
   5  -5   2        4.30       10.70      3.29 o 
   6  -5   2      436.97      440.22     14.02 o 
   7  -5   2     1754.49     1702.23     29.73 o 
   8  -5   2      489.74      476.54     16.66 o 
  -7  -4   2      149.48      167.66     15.04 o 
  -6  -4   2        3.60        4.37      4.39 o 
  -5  -4   2       58.90       64.41      8.27 o 
  -4  -4   2      550.26      498.98     12.74 o 
  -3  -4   2       37.27       52.18      3.73 o 
  -2  -4   2     9831.89    10248.75     64.50 o 
  -1  -4   2    17221.02    17148.33    111.50 o 
   0  -4   2     2880.98     2802.92     21.03 o 
   1  -4   2     2106.41     1998.40     17.20 o 
   2  -4   2     3687.49     3671.98     24.10 o 
   3  -4   2       21.96       28.56      3.93 o 
   4  -4   2       34.94       33.14      4.54 o 
   5  -4   2     1545.97     1599.22     24.54 o 
   6  -4   2     2082.18     2180.83     31.57 o 
   7  -4   2       16.24       16.24      3.92 o 
   8  -4   2      929.50      933.13     28.93 o 
   9  -4   2     1772.90     1706.19     50.74 o 
  -8  -3   2       75.02       87.17     11.08 o 
  -7  -3   2       97.35      117.63     12.35 o 
  -6  -3   2      159.25      167.78     21.58 o 
  -5  -3   2      607.63      601.94     19.49 o 
  -4  -3   2       11.27       10.56      2.61 o 
  -3  -3   2     9080.96     9007.52     50.06 o 
  -2  -3   2    11137.14    11353.79     56.17 o 
  -1  -3   2      214.08      221.49      6.46 o 
   0  -3   2     1622.65     1633.94     19.44 o 
   1  -3   2     1741.60     1593.56     13.20 o 
   2  -3   2      680.68      763.39     12.35 o 
   3  -3   2      439.65      493.94     11.02 o 
   4  -3   2     1435.37     1528.85     21.76 o 
   5  -3   2     1072.02     1058.18     19.17 o 
   6  -3   2      274.66      267.55     14.05 o 
   7  -3   2     2685.08     2613.16     77.25 o 
   8  -3   2     1379.83     1390.36     35.62 o 
   9  -3   2       55.71       56.46      9.17 o 
  -8  -2   2        2.16        1.94      4.20 o 
  -7  -2   2      470.73      514.08     28.94 o 
  -6  -2   2      354.68      366.84     22.38 o 
  -5  -2   2     1607.58     1560.85     19.31 o 
  -4  -2   2     7115.31     7195.67     49.85 o 
  -3  -2   2    13839.90    14651.83     70.39 o 
  -2  -2   2     1272.46     1271.61     11.90 o 
  -1  -2   2    17548.49    17918.42     78.72 o 
   0  -2   2     1070.52     1050.93      8.98 o 
   1  -2   2     1447.22     1516.49     11.50 o 
   2  -2   2     3355.79     3788.92     29.31 o 
   3  -2   2     6378.06     7213.31     39.24 o 
   4  -2   2     1156.84     1189.09     17.50 o 
   5  -2   2     2595.61     2590.55     49.59 o 
   6  -2   2     5843.50     6060.00     58.83 o 
   7  -2   2     1589.77     1503.49     33.95 o 
   8  -2   2        7.21        3.09      4.63 o 
   9  -2   2      944.89      912.17     30.96 o 
  -8  -1   2      371.35      419.83     34.26 o 
  -7  -1   2       30.01       35.64      6.58 o 
  -6  -1   2     5849.90     6120.48     61.12 o 
  -5  -1   2     7149.12     7425.64     61.74 o 
  -4  -1   2     3106.84     3294.83     31.66 o 
  -3  -1   2     1565.88     1700.17     21.22 o 
  -2  -1   2     2565.14     2423.99     17.09 o 
  -1  -1   2      388.61      377.54      4.57 o 
   0  -1   2       66.50       60.35      2.13 o 
   1  -1   2     1105.01     1196.39     11.34 o 
   2  -1   2     2245.34     2301.30     16.24 o 
   3  -1   2     1981.86     2085.97     17.41 o 
   4  -1   2     5240.89     5321.68     35.00 o 
   5  -1   2     6296.11     6628.62     53.91 o 
   6  -1   2      348.46      351.36     15.41 o 
   7  -1   2     1579.85     1582.26     35.42 o 
   8  -1   2      622.84      636.56     26.31 o 
   9  -1   2       15.38        4.05      9.20 o 
  -9   0   2      293.49      297.34     26.52 o 
  -8   0   2      128.28      131.27     17.85 o 
  -7   0   2     3594.03     3604.08     41.18 o 
  -6   0   2     5377.98     5499.21     41.66 o 
  -5   0   2      265.49      253.18      7.36 o 
  -4   0   2     6054.65     6538.69     39.77 o 
  -3   0   2      458.98      419.67      7.39 o 
  -2   0   2      478.23      442.72      6.28 o 
  -1   0   2      233.39      210.62      3.45 o 
   0   0   2        0.71       -1.64      1.09 o 
   1   0   2     2214.34     2270.29     14.31 o 
   2   0   2     1863.25     1884.86     14.39 o 
   3   0   2     6666.24     6603.13     36.96 o 
   4   0   2     3932.91     3894.82     28.29 o 
   5   0   2      554.42      552.12     13.16 o 
   6   0   2     2926.32     2731.01     35.77 o 
   7   0   2      213.56      246.02     15.54 o 
   8   0   2       75.27       80.84     10.28 o 
  -8   1   2     2850.16     2856.50     48.40 o 
  -7   1   2     2749.93     2706.30     34.89 o 
  -6   1   2      180.50      191.94      7.61 o 
  -5   1   2     2952.67     2868.24     25.74 o 
  -4   1   2     2843.68     2791.09     22.88 o 
  -3   1   2       82.54       85.19      3.73 o 
  -2   1   2     4425.16     4856.00     41.43 o 
  -1   1   2      233.36      224.29      5.07 o 
   0   1   2    10113.85    10428.86     45.75 o 
   1   1   2     1545.14     1571.90     15.21 o 
   2   1   2    11310.99    11360.46     79.78 o 
   3   1   2     4268.14     4360.34     27.82 o 
   4   1   2       54.01       47.39      3.37 o 
   5   1   2     2760.74     2750.13     56.83 o 
   6   1   2      598.72      587.17     16.53 o 
   7   1   2      171.73      189.84     30.74 o 
   8   1   2      185.48      209.54     15.94 o 
  -9   2   2     1670.54     1803.26     56.43 o 
  -8   2   2      392.11      405.50     17.58 o 
  -7   2   2     1842.26     1821.20     28.19 o 
  -6   2   2     2887.88     2995.91     28.73 o 
  -5   2   2     6544.29     6937.47     44.54 o 
  -4   2   2      779.03      863.68     11.99 o 
  -3   2   2     1669.87     1746.30     15.76 o 
  -2   2   2    13801.12    14803.96     74.84 o 
  -1   2   2       36.49       31.96      1.95 o 
   0   2   2     3940.39     4009.30     22.73 o 
   1   2   2     5538.61     5366.51     48.92 o 
   2   2   2     3779.05     3733.05     31.00 o 
   3   2   2     2501.04     2659.09     27.71 o 
   4   2   2     2876.29     2840.17     31.54 o 
   5   2   2      985.70      985.17     19.53 o 
   6   2   2        2.33        2.00      2.85 o 
   7   2   2       79.86       83.26      8.32 o 
   8   2   2      135.14      171.29     22.33 o 
  -8   3   2      954.51      979.85     27.69 o 
  -7   3   2      999.17      972.79     23.29 o 
  -6   3   2     1572.44     1491.11     23.77 o 
  -5   3   2      133.01      146.40     12.40 o 
  -4   3   2       35.62       32.91      3.71 o 
  -3   3   2     9507.78    10228.97     98.84 o 
  -2   3   2       13.40       11.83      1.85 o 
  -1   3   2     8156.37     7990.44     40.36 o 
   0   3   2     6391.20     6099.63     33.47 o 
   1   3   2      585.66      682.28     10.06 o 
   2   3   2     6220.31     6182.24     45.37 o 
   3   3   2     2335.46     2257.98     26.65 o 
   4   3   2      224.88      218.13      9.06 o 
   5   3   2       50.92       57.10      6.12 o 
   6   3   2       90.74      102.94      8.79 o 
   7   3   2       61.38       86.10     17.04 o 
  -9   4   2      835.60      881.15     29.48 o 
  -8   4   2      905.55      891.94     28.03 o 
  -7   4   2       77.75       84.57      9.88 o 
  -6   4   2       51.04       46.03      5.53 o 
  -5   4   2      116.02      121.33     11.75 o 
  -4   4   2       25.31       29.74      3.81 o 
  -3   4   2     1335.66     1440.02     15.24 o 
  -2   4   2     5664.53     5698.94     34.42 o 
  -1   4   2     8232.30     8084.84     78.98 o 
   0   4   2      805.92      818.70     10.89 o 
   1   4   2     1279.19     1112.31     12.95 o 
   2   4   2     3431.08     3327.00     41.77 o 
   3   4   2      181.32      175.57      8.67 o 
   4   4   2       82.78       68.24     10.85 o 
   5   4   2     1403.85     1395.04     25.19 o 
   6   4   2      418.67      393.68     17.96 o 
   7   4   2      635.01      648.93     25.02 o 
  -9   5   2      759.15      760.01     42.42 o 
  -8   5   2       44.95       42.84     10.46 o 
  -7   5   2       42.67       42.44      7.42 o 
  -6   5   2      150.47      141.71     15.08 o 
  -5   5   2        9.25       12.19      3.31 o 
  -4   5   2     1993.46     1980.53     22.21 o 
  -3   5   2     4308.38     4081.88     30.41 o 
  -2   5   2     4558.84     4597.38     31.66 o 
  -1   5   2      729.92      722.74     13.37 o 
   0   5   2     3958.41     3938.56     29.25 o 
   1   5   2     1156.47     1217.58     15.19 o 
   2   5   2       52.84       53.07      7.75 o 
   3   5   2      174.95      156.80      9.00 o 
   4   5   2      496.21      504.24     14.76 o 
   5   5   2        4.19        5.15      4.08 o 
   6   5   2     1433.23     1449.11     37.91 o 
   7   5   2     1830.35     1847.60     63.15 o 
  -9   6   2      127.45      139.07     28.86 o 
  -8   6   2      103.43       74.32     10.56 o 
  -7   6   2      474.01      432.77     19.28 o 
  -6   6   2      188.00      166.06     13.18 o 
  -5   6   2     2429.16     2368.97     61.35 o 
  -4   6   2     3856.44     3982.14     40.10 o 
  -3   6   2      550.63      536.48     16.31 o 
  -2   6   2      430.60      425.80     12.20 o 
  -1   6   2     6048.72     6227.14     41.55 o 
   0   6   2      798.86      815.26     13.24 o 
   1   6   2       56.06       55.92      5.57 o 
   2   6   2        0.08       -1.75      3.05 o 
   3   6   2      383.76      417.70     13.54 o 
   4   6   2        1.56        7.28      4.14 o 
   5   6   2     2426.24     2392.71     46.71 o 
   6   6   2     1900.79     1839.97     72.70 o 
  -8   7   2       64.91       47.06     11.36 o 
  -7   7   2       11.72        3.57      4.17 o 
  -6   7   2     1834.01     1803.85     39.14 o 
  -5   7   2     3400.88     3371.62     52.30 o 
  -4   7   2       33.93       40.91      8.00 o 
  -3   7   2     3769.98     3735.02     32.17 o 
  -2   7   2     1584.81     1575.28     19.67 o 
  -1   7   2       18.64       11.11      2.50 o 
   0   7   2       96.61      102.96      5.98 o 
   1   7   2       55.32       54.67      6.57 o 
   2   7   2        9.13        1.53      5.17 o 
   3   7   2      126.06      129.10     11.95 o 
   4   7   2     3065.13     2962.83     52.36 o 
   5   7   2     2001.14     2012.91     45.09 o 
  -8   8   2      437.54      453.31     23.89 o 
  -7   8   2     1131.59     1058.51     55.96 o 
  -6   8   2      853.83      863.92     33.22 o 
  -5   8   2      406.77      479.62     20.27 o 
  -4   8   2     4936.86     4853.19     63.36 o 
  -3   8   2     1735.62     1687.90     34.25 o 
  -2   8   2        0.29       -0.30      2.38 o 
  -1   8   2        9.09       14.30      4.70 o 
   0   8   2      103.28      115.56      9.34 o 
   1   8   2        0.78        7.36      3.43 o 
   2   8   2     1374.15     1360.56     45.51 o 
   3   8   2     3036.05     3085.12     53.09 o 
   4   8   2     1153.40     1174.77     49.20 o 
  -7   9   2      378.87      367.03     20.27 o 
  -6   9   2      581.27      610.13     24.20 o 
  -5   9   2     1351.51     1392.69     61.27 o 
  -4   9   2      760.49      725.09     24.25 o 
  -3   9   2      127.50      136.92     12.29 o 
  -2   9   2       67.58       55.35      7.58 o 
  -1   9   2      248.52      275.19     11.49 o 
   0   9   2      117.26      111.39      8.66 o 
   1   9   2      983.79      999.75     45.25 o 
   2   9   2     1944.81     1887.49     89.55 o 
   3   9   2      507.55      517.06     21.62 o 
  -6  10   2      910.21      905.31     30.73 o 
  -5  10   2      395.79      407.56     20.54 o 
  -4  10   2      218.22      231.37     21.93 o 
  -3  10   2       31.72       41.52      7.51 o 
  -2  10   2       74.09      103.67     10.97 o 
  -1  10   2      108.71      128.67     17.47 o 
   0  10   2     2090.01     2235.19     63.28 o 
   1  10   2     2365.37     2465.55     47.60 o 
   2  10   2       50.51       57.95      9.00 o 
  -5  11   2       70.33       66.06     11.20 o 
  -4  11   2        5.23        3.32      6.19 o 
  -3  11   2        0.95        4.96      5.45 o 
   0  11   2     1620.93     1603.60     55.67 o 
   0 -11   3      265.64      305.18     27.77 o 
   1 -11   3     1647.76     1670.83     85.24 o 
   2 -11   3     1068.58     1139.84     32.24 o 
   3 -11   3       35.32       35.49      7.51 o 
   4 -11   3      171.04      190.56     16.53 o 
   5 -11   3       56.80       60.82     14.91 o 
  -3 -10   3     1894.83     2021.93     98.33 o 
  -2 -10   3      344.17      336.80     19.88 o 
  -1 -10   3     1889.62     1984.29     89.42 o 
   0 -10   3     2957.40     3018.74     51.41 o 
   1 -10   3      741.95      704.57     23.91 o 
   2 -10   3      145.62      146.56     12.91 o 
   3 -10   3      259.97      295.12     35.62 o 
   4 -10   3        0.08        9.75      4.83 o 
   5 -10   3       30.53       17.45      9.16 o 
   6 -10   3      578.39      563.61     24.51 o 
  -4  -9   3     1085.02     1074.46     74.65 o 
  -3  -9   3       15.35       20.48      5.85 o 
  -2  -9   3     3054.73     3073.73     52.87 o 
  -1  -9   3     2916.08     3081.76     40.74 o 
   0  -9   3       18.22       21.04      4.42 o 
   1  -9   3       21.02       33.76      6.78 o 
   2  -9   3      308.54      296.00     15.80 o 
   3  -9   3      292.66      288.25     12.41 o 
   4  -9   3       48.82       57.42      7.15 o 
   5  -9   3     1155.20     1095.48     24.84 o 
   6  -9   3     2835.81     2801.99     42.79 o 
   7  -9   3        3.48        4.30     10.61 o 
  -5  -8   3      505.96      489.50     22.70 o 
  -4  -8   3      444.99      448.55     20.74 o 
  -3  -8   3     4202.81     4306.30     63.63 o 
  -2  -8   3     3497.58     3480.17    104.71 o 
  -1  -8   3       20.91       23.94      4.18 o 
   0  -8   3       65.83       69.95      6.70 o 
   1  -8   3       60.03       67.27      8.31 o 
   2  -8   3      302.84      275.01     14.48 o 
   3  -8   3     1122.19     1157.22     22.97 o 
   4  -8   3     2930.19     2884.55     38.46 o 
   5  -8   3     1553.73     1490.08     29.48 o 
   6  -8   3       84.87       93.60     12.02 o 
   7  -8   3     2227.19     2159.21     50.01 o 
  -6  -7   3      330.52      358.04     21.51 o 
  -5  -7   3      630.02      618.64     24.99 o 
  -4  -7   3     4243.60     4001.36     60.83 o 
  -3  -7   3     2326.70     2216.78     41.50 o 
  -2  -7   3       22.30       38.75      5.43 o 
  -1  -7   3      842.49      856.97     18.34 o 
   0  -7   3       48.78       51.88      5.55 o 
   1  -7   3       41.26       39.67      3.88 o 
   2  -7   3     2277.34     2238.06     66.17 o 
   3  -7   3     5897.65     6037.08     89.38 o 
   4  -7   3       46.61       49.25      6.02 o 
   5  -7   3     1809.62     1678.59     28.61 o 
   6  -7   3     2697.88     2729.97     68.08 o 
   7  -7   3      356.65      358.23     17.53 o 
   8  -7   3       49.49       60.69     14.17 o 
  -6  -6   3     1498.45     1496.41     38.79 o 
  -5  -6   3     3406.66     3376.06     55.72 o 
  -4  -6   3      297.33      280.70     23.77 o 
  -3  -6   3     2060.69     1993.17     28.79 o 
  -2  -6   3     1040.03      995.91     19.25 o 
  -1  -6   3        2.14        6.10      4.06 o 
   0  -6   3      800.61      848.36     12.98 o 
   1  -6   3     2276.63     2201.16     21.54 o 
   2  -6   3     7122.29     7408.19     56.93 o 
   3  -6   3        1.80       12.70      3.73 o 
   4  -6   3     1990.65     1961.67     28.15 o 
   5  -6   3     2762.65     2774.08     35.78 o 
   6  -6   3       65.14       80.72      8.41 o 
   7  -6   3        1.09        7.38      3.58 o 
   8  -6   3       12.48       18.29      4.53 o 
  -7  -5   3     3553.53     3428.85     60.22 o 
  -6  -5   3     1836.42     1801.09     40.07 o 
  -5  -5   3      123.12      106.66     21.29 o 
  -4  -5   3     1167.59     1055.19     26.74 o 
  -3  -5   3       23.05       37.47      5.21 o 
  -2  -5   3       89.26       90.66      9.76 o 
  -1  -5   3     1245.88     1232.88     21.23 o 
   0  -5   3     6178.62     6063.45     37.87 o 
   1  -5   3     7589.05     7799.57     45.00 o 
   2  -5   3       53.44       60.82      3.97 o 
   3  -5   3     4526.79     4489.05     40.60 o 
   4  -5   3     3773.87     3833.09     39.24 o 
   5  -5   3        0.52        2.42      2.72 o 
   6  -5   3      447.99      426.73     14.14 o 
   7  -5   3       89.32       91.10      8.45 o 
   8  -5   3       10.82        6.61      5.31 o 
  -7  -4   3     1311.70     1264.52     34.02 o 
  -6  -4   3      195.75      201.89     14.79 o 
  -5  -4   3       50.27       59.17      8.06 o 
  -4  -4   3       20.02       22.62      3.96 o 
  -3  -4   3      225.59      249.46     10.45 o 
  -2  -4   3     3712.13     3909.10     26.76 o 
  -1  -4   3    15541.47    15379.39    168.46 o 
   0  -4   3     1139.70     1081.77     18.82 o 
   1  -4   3     1122.37     1120.58     14.88 o 
   2  -4   3     6539.39     6478.96     56.08 o 
   3  -4   3     6408.81     6309.41     48.38 o 
   4  -4   3        9.03        2.78      2.55 o 
   5  -4   3     2132.22     2156.07     42.00 o 
   6  -4   3      556.71      564.34     17.79 o 
   7  -4   3        0.05        6.03      5.36 o 
   8  -4   3      897.89      852.81     28.05 o 
  -8  -3   3      587.59      592.98     23.84 o 
  -7  -3   3      801.71      779.36     25.83 o 
  -6  -3   3      466.25      478.58     18.76 o 
  -5  -3   3      188.01      162.48      8.96 o 
  -4  -3   3      411.69      418.16     14.51 o 
  -3  -3   3     1688.64     1638.42     16.39 o 
  -2  -3   3     9440.83     9730.71     49.52 o 
  -1  -3   3        0.71        0.70      1.94 o 
   0  -3   3     9569.42     9623.81     74.75 o 
   1  -3   3     3153.77     2851.76     19.63 o 
   2  -3   3      142.19      192.37      7.24 o 
   3  -3   3     1050.47     1122.54     17.25 o 
   4  -3   3      879.03      898.70     17.18 o 
   5  -3   3       22.37       32.36      4.49 o 
   6  -3   3       12.49       18.25      4.18 o 
   7  -3   3     1330.81     1280.73     32.26 o 
   8  -3   3     1623.86     1570.76     38.38 o 
  -8  -2   3      351.95      381.32     18.76 o 
  -7  -2   3      976.32     1008.20     28.14 o 
  -6  -2   3       13.99       11.29      4.58 o 
  -5  -2   3      340.00      344.79      8.95 o 
  -4  -2   3     4324.63     4303.99     31.57 o 
  -3  -2   3     2033.77     1946.09     19.53 o 
  -2  -2   3        2.33       -0.85      1.78 o 
  -1  -2   3     9868.85    10014.37     57.16 o 
   0  -2   3    20644.46    20918.30     90.33 o 
   1  -2   3      153.22      124.24      3.51 o 
   2  -2   3      101.89       84.68      3.27 o 
   3  -2   3      559.59      686.71      9.13 o 
   4  -2   3        3.47        5.88      1.74 o 
   5  -2   3      290.26      283.60      9.97 o 
   6  -2   3     1875.13     1906.70     36.69 o 
   7  -2   3     2146.91     2125.32     42.29 o 
   8  -2   3       87.24       91.08     11.33 o 
  -9  -1   3       64.91       84.65     14.97 o 
  -8  -1   3      260.37      244.49     16.01 o 
  -7  -1   3       20.33       24.51     15.92 o 
  -6  -1   3      169.94      186.35      7.75 o 
  -5  -1   3     4999.66     5133.08     37.73 o 
  -4  -1   3     3258.76     3396.32     26.66 o 
  -3  -1   3      838.42      710.55      9.92 o 
  -2  -1   3    15111.11    15358.81     68.73 o 
  -1  -1   3    13806.56    13877.67     64.62 o 
   0  -1   3      471.09      503.69      6.26 o 
   1  -1   3     1136.98     1348.36     11.51 o 
   2  -1   3      655.33      722.69      8.94 o 
   3  -1   3      320.61      325.31      6.67 o 
   4  -1   3      727.71      713.26     13.65 o 
   5  -1   3     1055.64     1124.63     15.51 o 
   6  -1   3      530.82      495.18     18.69 o 
   7  -1   3      963.57      934.41     38.33 o 
   8  -1   3     3171.23     3269.96     57.55 o 
  -8   0   3        3.49        1.82      7.39 o 
  -7   0   3      816.94      852.62     35.56 o 
  -6   0   3     1542.18     1600.99     20.67 o 
  -5   0   3        1.32       11.63      2.53 o 
  -4   0   3     3279.52     3367.05     26.06 o 
  -3   0   3    15097.97    15458.12     71.07 o 
  -2   0   3     1759.13     1642.76     13.27 o 
  -1   0   3     1602.02     1695.33     24.44 o 
   0   0   3     3512.32     3716.89     20.85 o 
   1   0   3      689.37      737.51     10.02 o 
   2   0   3      795.82      825.68      9.96 o 
   3   0   3     2117.31     2095.68     18.08 o 
   4   0   3     3348.00     3322.84     30.97 o 
   5   0   3       16.79       19.42      3.51 o 
   6   0   3     2998.56     3035.15     47.78 o 
   7   0   3     2716.24     2634.17     48.12 o 
   8   0   3      470.61      465.69     21.16 o 
  -8   1   3     1245.67     1238.66     42.68 o 
  -7   1   3     2975.63     3107.78     31.82 o 
  -6   1   3      257.90      252.93     13.08 o 
  -5   1   3     2230.53     2198.43     23.82 o 
  -4   1   3     9697.97    10227.44     62.70 o 
  -3   1   3        0.31        1.61      1.51 o 
  -2   1   3      167.92      243.39      4.63 o 
  -1   1   3      824.05      796.34     14.31 o 
   0   1   3      608.76      642.14      7.18 o 
   1   1   3      809.74      722.36     25.43 o 
   2   1   3     2277.66     2258.77     22.42 o 
   3   1   3     4480.56     4543.88     28.81 o 
   4   1   3       27.75       29.38      4.08 o 
   5   1   3     4257.95     4279.42     42.35 o 
   6   1   3     3679.71     3600.97     41.43 o 
   7   1   3       61.87       72.40      9.78 o 
   8   1   3      120.83      125.22     21.15 o 
  -9   2   3      661.36      797.19     40.66 o 
  -8   2   3     1654.40     1654.50     51.03 o 
  -7   2   3      779.15      743.22     17.78 o 
  -6   2   3     2709.07     2788.37     31.86 o 
  -5   2   3     2690.69     2695.03     25.36 o 
  -4   2   3      125.61      123.65      5.69 o 
  -3   2   3     3270.37     3238.83     22.95 o 
  -2   2   3     1854.54     1705.15     37.49 o 
  -1   2   3       74.46       45.40      2.44 o 
   0   2   3      624.01      540.38      7.17 o 
   1   2   3     5293.39     4827.95     34.52 o 
   2   2   3     2603.19     2658.93     26.28 o 
   3   2   3      919.76      827.49     15.21 o 
   4   2   3     2978.50     3025.43     33.62 o 
   5   2   3     4085.72     4184.96     43.54 o 
   6   2   3      140.69      152.90     10.19 o 
   7   2   3       92.03      119.77     12.32 o 
   8   2   3       81.39       81.81     11.50 o 
  -9   3   3      173.99      216.65     25.11 o 
  -8   3   3      636.14      604.99     31.88 o 
  -7   3   3     5758.73     6028.05     72.94 o 
  -6   3   3      510.52      528.43     11.61 o 
  -5   3   3      113.95      102.04      5.33 o 
  -4   3   3     3362.01     3517.30     26.95 o 
  -3   3   3       47.00       28.75      2.52 o 
  -2   3   3       47.02       28.98      2.35 o 
  -1   3   3       72.69       37.55      2.52 o 
   0   3   3     2947.89     2640.09     19.26 o 
   1   3   3      369.10      294.58      6.54 o 
   2   3   3     5227.29     5406.87     43.04 o 
   3   3   3     6916.89     7206.60     63.13 o 
   4   3   3     2639.16     2626.41     32.37 o 
   5   3   3      269.00      287.76     15.58 o 
   6   3   3     1379.55     1352.17     25.85 o 
   7   3   3      105.74      112.45      9.87 o 
  -9   4   3      230.63      244.37     26.30 o 
  -8   4   3     2384.13     2334.74     46.49 o 
  -7   4   3      175.85      153.32     12.95 o 
  -6   4   3      621.11      609.97     20.18 o 
  -5   4   3     2112.47     2106.82     21.79 o 
  -4   4   3        3.70        0.16      1.63 o 
  -3   4   3        8.29       11.97      2.06 o 
  -2   4   3     3679.30     3583.23     25.11 o 
  -1   4   3     7909.03     7989.14     43.61 o 
   0   4   3      495.08      537.75      8.85 o 
   1   4   3     7445.92     7324.53     42.08 o 
   2   4   3     6047.20     5947.06     62.97 o 
   3   4   3     1104.01     1038.02     26.47 o 
   4   4   3      148.81      164.33     10.95 o 
   5   4   3      924.88      960.08     21.60 o 
   6   4   3        1.22        6.48      7.36 o 
   7   4   3       28.51       49.84      8.62 o 
  -9   5   3     2121.50     2119.61     48.24 o 
  -8   5   3        2.77       -0.55      3.76 o 
  -7   5   3      730.96      687.84     23.45 o 
  -6   5   3      790.39      739.77     23.09 o 
  -5   5   3      248.89      263.76     25.19 o 
  -4   5   3      109.34      123.66      7.10 o 
  -3   5   3     1553.71     1512.96     16.88 o 
  -2   5   3     1735.37     1706.38     17.48 o 
  -1   5   3      132.59      117.60      5.04 o 
   0   5   3     6684.48     6431.65     61.95 o 
   1   5   3     3442.83     3208.48     33.34 o 
   2   5   3       91.85       83.13      6.71 o 
   3   5   3     1886.52     1783.24     26.92 o 
   4   5   3      621.00      618.04     16.57 o 
   5   5   3       20.20       18.28      4.69 o 
   6   5   3      312.67      362.20     18.37 o 
  -9   6   3      191.91      207.89     17.77 o 
  -8   6   3      645.14      698.41     26.56 o 
  -7   6   3      222.03      221.35     29.75 o 
  -6   6   3      132.54      115.78     17.15 o 
  -5   6   3        7.35       16.30      5.28 o 
  -4   6   3      680.48      708.71     15.71 o 
  -3   6   3       24.62       36.85      7.83 o 
  -2   6   3     1054.93      973.87     14.04 o 
  -1   6   3     9828.01     9949.49     56.92 o 
   0   6   3     3895.63     3831.75     31.06 o 
   1   6   3      374.71      370.92     12.43 o 
   2   6   3      882.88      919.60     19.31 o 
   3   6   3     1065.94     1062.48     21.90 o 
   4   6   3        0.49       -4.00      2.66 o 
   5   6   3      580.11      617.32     44.02 o 
   6   6   3     1849.35     1909.25     45.01 o 
  -8   7   3       10.33        6.01      7.10 o 
  -7   7   3      112.53       94.12     12.89 o 
  -6   7   3      185.13      176.15     14.38 o 
  -5   7   3      909.71      916.51     26.55 o 
  -4   7   3        0.18        3.74      3.72 o 
  -3   7   3     1445.77     1413.11     23.20 o 
  -2   7   3     8037.66     8051.14     51.51 o 
  -1   7   3     3218.34     3187.32     29.30 o 
   0   7   3     1465.24     1473.13     23.56 o 
   1   7   3      432.28      473.81     15.31 o 
   2   7   3       83.56       80.24      7.28 o 
   3   7   3        0.57        2.65      6.16 o 
   4   7   3      623.64      643.49     23.65 o 
   5   7   3     1551.48     1517.54     39.25 o 
  -8   8   3       17.63       26.56      7.13 o 
  -7   8   3      519.68      487.87     25.45 o 
  -6   8   3      752.57      788.31     26.99 o 
  -5   8   3      203.13      185.57     19.66 o 
  -4   8   3     4783.83     4686.08     88.04 o 
  -3   8   3     3790.27     3907.58     54.92 o 
  -2   8   3       31.28       43.74      5.42 o 
  -1   8   3     1187.29     1191.06     18.31 o 
   0   8   3     1883.63     1815.46     28.00 o 
   1   8   3       52.63       47.50      5.99 o 
   2   8   3      106.77       97.39     10.20 o 
   3   8   3      965.91      975.80     29.24 o 
   4   8   3      878.55      880.70     29.31 o 
  -7   9   3      365.51      325.51     21.21 o 
  -6   9   3      265.24      246.44     17.80 o 
  -5   9   3     2900.71     2864.96     60.64 o 
  -4   9   3     1421.21     1354.73     33.74 o 
  -3   9   3      821.98      823.30     25.48 o 
  -2   9   3     1063.73     1081.95     22.57 o 
  -1   9   3      681.21      680.79     22.11 o 
   0   9   3        2.02        2.81      3.39 o 
   1   9   3      351.21      375.30     17.16 o 
   2   9   3      969.02     1004.52     32.73 o 
   3   9   3      340.28      368.91     19.53 o 
  -6  10   3     1653.37     1675.10     42.72 o 
  -5  10   3      208.68      232.56     17.52 o 
  -4  10   3      359.80      372.36     18.42 o 
  -3  10   3     1462.53     1493.63     35.28 o 
  -2  10   3      103.40      101.32     16.54 o 
  -1  10   3        6.09        3.87     11.58 o 
   0  10   3      625.59      636.88     33.46 o 
   1  10   3      920.07      897.71     41.53 o 
   2  10   3      280.44      322.87     18.38 o 
  -5  11   3      149.49      168.65     15.66 o 
  -4  11   3     1115.95     1136.71     62.27 o 
  -3  11   3       20.46        6.05      7.05 o 
  -2  11   3       16.11       28.67      9.82 o 
   0  11   3      820.21      863.10     41.17 o 
  -1 -11   4      635.76      706.04     37.27 o 
   0 -11   4       17.52       17.46      6.80 o 
   1 -11   4     2953.96     3118.96    105.40 o 
   2 -11   4     1744.06     1707.11     40.13 o 
   3 -11   4        4.85        8.33      7.73 o 
   4 -11   4      561.08      569.20     23.69 o 
  -3 -10   4      168.19      167.79     15.87 o 
  -2 -10   4        9.36       21.02      5.80 o 
  -1 -10   4      454.67      460.26     19.81 o 
   0 -10   4     4185.69     4170.09     62.85 o 
   1 -10   4     1770.90     1781.08     57.11 o 
   2 -10   4      463.06      478.04     20.20 o 
   3 -10   4     1507.10     1458.85     68.46 o 
   4 -10   4      318.15      319.75     19.05 o 
   5 -10   4       72.14       70.11     11.69 o 
   6 -10   4       21.92       11.25     13.07 o 
  -4  -9   4      535.61      579.46     24.61 o 
  -3  -9   4       42.74       49.83      8.30 o 
  -2  -9   4     1671.95     1651.92     37.95 o 
  -1  -9   4     5543.53     5569.19    100.46 o 
   0  -9   4      388.42      371.28     16.83 o 
   1  -9   4      361.13      357.66     16.50 o 
   2  -9   4     2186.76     2211.46     42.43 o 
   3  -9   4      313.00      321.52     42.60 o 
   4  -9   4       22.02       20.16     11.47 o 
   5  -9   4      195.38      205.81     12.80 o 
   6  -9   4      454.53      424.77     16.67 o 
   7  -9   4      133.04      153.49     15.22 o 
  -5  -8   4      219.04      219.54     18.37 o 
  -4  -8   4      195.15      206.36     16.69 o 
  -3  -8   4     2886.75     2922.56     50.79 o 
  -2  -8   4     2952.58     2898.00     38.68 o 
  -1  -8   4        9.27        9.69      3.76 o 
   0  -8   4      866.00      863.74     19.28 o 
   1  -8   4     1751.91     1746.31     35.07 o 
   2  -8   4      119.12      116.81     12.13 o 
   3  -8   4      518.05      490.18     14.85 o 
   4  -8   4      954.21      904.25     21.30 o 
   5  -8   4      562.18      575.54     17.87 o 
   6  -8   4        3.95        8.92      4.11 o 
   7  -8   4      857.31      842.02     23.47 o 
  -6  -7   4      119.67      127.20     13.71 o 
  -5  -7   4      323.66      287.22     18.92 o 
  -4  -7   4     5061.00     5129.37     79.60 o 
  -3  -7   4     1865.53     1764.44     36.87 o 
  -2  -7   4       46.95       52.85      6.05 o 
  -1  -7   4     2703.97     2664.63     33.71 o 
   0  -7   4      422.30      462.12     13.15 o 
   1  -7   4      377.52      364.57     15.31 o 
   2  -7   4        5.81        6.02      2.91 o 
   3  -7   4     1228.22     1314.29     23.62 o 
   4  -7   4      227.26      249.76     13.79 o 
   5  -7   4      488.81      480.46     15.13 o 
   6  -7   4     3857.69     3777.32     54.29 o 
   7  -7   4     1528.24     1515.82     30.57 o 
   8  -7   4      176.68      199.49     13.34 o 
  -6  -6   4     1205.79     1214.77     34.56 o 
  -5  -6   4     2624.24     2693.70     49.58 o 
  -4  -6   4      979.37     1003.04     28.03 o 
  -3  -6   4      325.74      358.88     12.56 o 
  -2  -6   4     8184.02     8248.04     82.86 o 
  -1  -6   4     1657.63     1630.07     24.37 o 
   0  -6   4      102.84      126.51      7.41 o 
   1  -6   4     1628.93     1593.27     21.31 o 
   2  -6   4     2881.70     2932.34     33.00 o 
   3  -6   4       10.56       13.71      6.03 o 
   4  -6   4     1849.16     1824.80     27.45 o 
   5  -6   4     3970.26     3961.15     44.87 o 
   6  -6   4      224.39      228.03     19.57 o 
   7  -6   4      255.65      273.36     19.76 o 
   8  -6   4     1038.57     1065.34     68.32 o 
  -7  -5   4     2869.08     2680.51     85.63 o 
  -6  -5   4     2548.67     2484.16     47.82 o 
  -5  -5   4      256.82      286.90     15.64 o 
  -4  -5   4     1924.33     1926.34     29.17 o 
  -3  -5   4     4064.87     4056.98     44.13 o 
  -2  -5   4      595.92      555.17     13.90 o 
  -1  -5   4       55.56       56.83      5.40 o 
   0  -5   4      276.55      265.36      6.66 o 
   1  -5   4     1509.82     1462.43     16.36 o 
   2  -5   4      101.45      110.12      6.49 o 
   3  -5   4     2616.44     2476.83     43.88 o 
   4  -5   4      748.06      746.33     19.29 o 
   5  -5   4        3.35        7.72      3.37 o 
   6  -5   4     1612.25     1570.68     27.48 o 
   7  -5   4      921.00      951.10     22.70 o 
   8  -5   4        9.02       16.42      6.08 o 
  -7  -4   4     2205.29     2027.76     44.01 o 
  -6  -4   4        1.39       13.00      7.58 o 
  -5  -4   4     2233.49     2219.74     40.51 o 
  -4  -4   4      986.58      981.66     22.96 o 
  -3  -4   4        6.27        5.49      2.55 o 
  -2  -4   4      168.68      177.76      7.60 o 
  -1  -4   4      218.59      229.27      7.88 o 
   0  -4   4      362.09      335.94      6.69 o 
   1  -4   4      285.44      221.07      5.54 o 
   2  -4   4    16440.97    17045.97     79.49 o 
   3  -4   4     3566.25     3474.75     34.71 o 
   4  -4   4      415.69      450.95     12.52 o 
   5  -4   4     1717.97     1771.39     27.05 o 
   6  -4   4     1667.16     1623.19     35.43 o 
   7  -4   4        1.86        5.52      6.67 o 
   8  -4   4       26.69       32.05     10.78 o 
  -8  -3   4      992.26     1063.04     32.03 o 
  -7  -3   4      543.96      501.85     20.60 o 
  -6  -3   4     2847.01     2907.53     48.11 o 
  -5  -3   4      395.86      378.49     12.37 o 
  -4  -3   4       34.14       38.24      4.77 o 
  -3  -3   4      478.75      502.93     12.04 o 
  -2  -3   4      226.76      213.70     15.12 o 
  -1  -3   4      174.60      188.61      8.63 o 
   0  -3   4     1875.74     1720.43     18.51 o 
   1  -3   4    16187.36    16434.66     74.28 o 
   2  -3   4     8348.50     8664.20     45.19 o 
   3  -3   4      979.01      947.90     16.01 o 
   4  -3   4     4297.05     4436.37     41.50 o 
   5  -3   4      621.34      597.37     15.01 o 
   6  -3   4      348.67      347.96     20.47 o 
   7  -3   4        0.54        2.38      4.12 o 
   8  -3   4      194.31      197.02     16.38 o 
  -8  -2   4      721.70      728.40     25.55 o 
  -7  -2   4     3411.13     3519.71     82.73 o 
  -6  -2   4     1087.64     1092.75     21.48 o 
  -5  -2   4        5.27        8.05      4.18 o 
  -4  -2   4      230.19      225.13      6.51 o 
  -3  -2   4      389.53      321.29      9.07 o 
  -2  -2   4      307.47      298.39      8.12 o 
  -1  -2   4     7281.34     7108.54     45.89 o 
   0  -2   4     4655.24     4381.84     25.75 o 
   1  -2   4       50.35       34.80      2.83 o 
   2  -2   4     3790.58     3840.69     24.92 o 
   3  -2   4     5703.91     5862.94     35.42 o 
   4  -2   4      435.82      418.02     11.16 o 
   5  -2   4      354.87      326.90     10.64 o 
   6  -2   4       16.11       28.79      8.46 o 
   7  -2   4      644.22      659.37     24.01 o 
   8  -2   4        4.24       15.03      5.77 o 
  -8  -1   4     1650.75     1620.78     40.53 o 
  -7  -1   4      423.77      407.78     36.34 o 
  -6  -1   4       28.30       53.79      6.51 o 
  -5  -1   4      313.23      316.29     13.17 o 
  -4  -1   4     1057.60     1056.53     13.89 o 
  -3  -1   4      414.18      483.15      8.35 o 
  -2  -1   4     1632.03     1344.78     12.42 o 
  -1  -1   4    10037.64     9950.26     47.22 o 
   0  -1   4      633.98      679.95      8.36 o 
   1  -1   4     5721.45     5645.08     51.21 o 
   2  -1   4     3226.48     3055.18     21.95 o 
   3  -1   4      248.98      249.99      6.28 o 
   4  -1   4       45.80       68.66      4.21 o 
   5  -1   4       66.80       70.81      8.30 o 
   6  -1   4      232.50      227.51     14.61 o 
   7  -1   4      186.39      179.91     14.60 o 
   8  -1   4     2243.57     2223.43     55.36 o 
  -8   0   4        1.81        8.45      5.53 o 
  -7   0   4      593.55      577.87     16.06 o 
  -6   0   4        5.63        8.09      2.82 o 
  -5   0   4      472.59      494.01     12.25 o 
  -4   0   4     1010.23     1002.36     13.44 o 
  -3   0   4     9933.51     9921.48     50.82 o 
  -2   0   4     1485.79     1418.39     12.73 o 
  -1   0   4     1530.03     1486.10     16.16 o 
   0   0   4    19127.71    20006.12    145.07 o 
   1   0   4     8389.22     8343.31     83.32 o 
   2   0   4      500.12      499.89      9.85 o 
   3   0   4       54.18       62.41      3.53 o 
   4   0   4      118.49      115.96      6.80 o 
   5   0   4        8.23       16.44      3.48 o 
   6   0   4      401.98      371.15     26.12 o 
   7   0   4     3348.48     3257.95     54.42 o 
   8   0   4     1548.20     1522.29     39.77 o 
  -8   1   4       30.36       49.01     11.52 o 
  -7   1   4      102.74      135.27      7.77 o 
  -6   1   4        0.25        5.43      2.28 o 
  -5   1   4     1560.83     1571.66     18.79 o 
  -4   1   4    10725.88    11095.72     58.37 o 
  -3   1   4      832.11      867.93     10.74 o 
  -2   1   4     1202.69     1060.58     13.88 o 
  -1   1   4    16979.76    17082.17     74.73 o 
   0   1   4     2632.85     2639.86     20.93 o 
   1   1   4     1871.83     1769.61     23.22 o 
   2   1   4        7.51       21.61      1.93 o 
   3   1   4      917.69      874.89     15.34 o 
   4   1   4      374.16      406.43     11.48 o 
   5   1   4     1151.75     1112.01     20.85 o 
   6   1   4     3542.86     3569.56     42.71 o 
   7   1   4      157.79      148.47     20.38 o 
   8   1   4      852.65      874.13     55.36 o 
  -8   2   4      545.54      551.90     21.30 o 
  -7   2   4       79.56       81.89     13.19 o 
  -6   2   4     3042.39     3129.33     30.09 o 
  -5   2   4     1024.93      984.70     14.60 o 
  -4   2   4      130.61      118.08      7.45 o 
  -3   2   4     4548.82     4347.14     39.83 o 
  -2   2   4     6107.44     6027.26     41.81 o 
  -1   2   4     1617.55     1577.93     20.33 o 
   0   2   4       51.38       61.58      5.25 o 
   1   2   4     2417.82     2692.44     19.40 o 
   2   2   4     1744.61     1747.99     21.64 o 
   3   2   4       93.43       88.86      6.26 o 
   4   2   4     6327.73     6131.95     60.56 o 
   5   2   4     4334.04     4253.06     44.86 o 
   6   2   4       45.59       53.74      6.41 o 
   7   2   4      954.18      947.72     39.67 o 
  -9   3   4        6.30        9.64      5.08 o 
  -8   3   4       76.38       88.92     10.82 o 
  -7   3   4     4708.78     4584.78     62.15 o 
  -6   3   4      509.60      514.70     13.74 o 
  -5   3   4        1.10        5.58      2.50 o 
  -4   3   4     9071.40     9316.48     57.65 o 
  -3   3   4     6550.48     6866.37     38.30 o 
  -2   3   4      141.95      158.53      7.39 o 
  -1   3   4      299.70      281.05      5.56 o 
   0   3   4     1596.73     1741.07     15.66 o 
   1   3   4       32.44       39.71      2.55 o 
   2   3   4      677.52      627.00     13.50 o 
   3   3   4     8744.01     8928.27     78.69 o 
   4   3   4     1961.31     1989.17     28.79 o 
   5   3   4      114.54      123.16      9.06 o 
   6   3   4     3221.28     3230.28     42.52 o 
   7   3   4      603.47      628.91     19.11 o 
  -9   4   4      237.92      271.39     20.65 o 
  -8   4   4     2109.57     2085.59     44.09 o 
  -7   4   4      976.58      967.65     27.89 o 
  -6   4   4     1064.23     1063.77     67.68 o 
  -5   4   4     3819.50     3888.03     38.70 o 
  -4   4   4     1188.50     1188.24     26.38 o 
  -3   4   4      131.47      146.01      5.14 o 
  -2   4   4     1689.74     1612.43     21.12 o 
  -1   4   4        0.70        1.28      1.63 o 
   0   4   4       42.41       31.04      2.90 o 
   1   4   4     4249.22     4103.15     28.29 o 
   2   4   4    10444.45    10452.38     71.73 o 
   3   4   4     1394.27     1329.28     22.61 o 
   4   4   4       93.27      103.34      9.56 o 
   5   4   4     4099.97     4137.96     48.12 o 
   6   4   4      379.03      389.81     18.96 o 
   7   4   4       21.52       24.78      7.00 o 
  -9   5   4      685.70      754.28     28.57 o 
  -8   5   4      680.21      660.94     66.21 o 
  -7   5   4     2073.63     2108.92     60.31 o 
  -6   5   4     3668.22     3551.45     53.08 o 
  -5   5   4       28.64       23.86      4.17 o 
  -4   5   4      655.97      601.22     14.25 o 
  -3   5   4        1.95        2.72      2.65 o 
  -2   5   4      232.22      233.84      6.21 o 
  -1   5   4       15.59        8.00      2.01 o 
   0   5   4     5367.19     5290.24     35.59 o 
   1   5   4     4340.75     4137.92     39.26 o 
   2   5   4       16.61       11.83      7.95 o 
   3   5   4     1825.54     1785.76     27.63 o 
   4   5   4     4293.05     4110.24     50.42 o 
   5   5   4      402.11      364.30     13.99 o 
   6   5   4      228.10      260.23     18.10 o 
  -8   6   4     2369.34     2348.47     67.41 o 
  -7   6   4     2325.67     2260.33     45.53 o 
  -6   6   4      257.10      282.26     15.82 o 
  -5   6   4     1099.49     1079.24     30.90 o 
  -4   6   4       56.15       52.64      5.72 o 
  -3   6   4       26.15       30.25      4.23 o 
  -2   6   4     1663.26     1668.46     29.99 o 
  -1   6   4     4671.43     4768.87     35.47 o 
   0   6   4     4529.83     4516.76     34.65 o 
   1   6   4     1148.39     1084.74     20.11 o 
   2   6   4     6520.66     6330.94     56.54 o 
   3   6   4     2230.03     2074.55     49.27 o 
   4   6   4      267.24      261.47     13.18 o 
   5   6   4       11.27       10.69      5.37 o 
   6   6   4       74.31       81.88     11.18 o 
  -8   7   4      523.75      516.50     23.26 o 
  -7   7   4        0.16       -3.56      3.85 o 
  -6   7   4      621.57      623.33     23.50 o 
  -5   7   4        2.53       -2.27      3.64 o 
  -4   7   4      152.32      163.72     12.65 o 
  -3   7   4     1796.33     1719.80     26.29 o 
  -2   7   4     1971.39     1929.48     27.30 o 
  -1   7   4     2796.84     2702.33     27.06 o 
   0   7   4      378.45      384.62     15.61 o 
   1   7   4     4869.99     5019.43     49.25 o 
   2   7   4      449.51      459.67     14.80 o 
   3   7   4       40.88       46.33      8.12 o 
   4   7   4       12.97       24.19     14.20 o 
   5   7   4      363.73      387.29     20.99 o 
  -8   8   4      214.84      216.06     18.05 o 
  -7   8   4      128.00      124.30     13.00 o 
  -6   8   4        1.93        7.29      5.36 o 
  -5   8   4       72.47       65.78     21.42 o 
  -4   8   4     1041.05     1050.99     30.01 o 
  -3   8   4     3545.35     3408.70     40.11 o 
  -2   8   4      240.78      224.55     10.78 o 
  -1   8   4     1613.97     1616.54     33.54 o 
   0   8   4     5150.78     5221.37     51.74 o 
   1   8   4      296.48      312.01     12.95 o 
   2   8   4       77.05       99.84      8.77 o 
   3   8   4       10.47       17.53     10.75 o 
   4   8   4      247.53      266.63     22.78 o 
  -7   9   4       29.56       30.08     10.13 o 
  -6   9   4      308.05      312.08     19.76 o 
  -5   9   4     2041.27     2034.11     43.16 o 
  -4   9   4     2447.67     2512.73     47.01 o 
  -3   9   4      202.80      201.65     14.55 o 
  -2   9   4     3361.07     3367.02     42.39 o 
  -1   9   4     3958.35     3889.29    121.04 o 
   0   9   4      180.95      187.55     14.61 o 
   1   9   4      124.09      136.97     15.56 o 
   2   9   4        0.52        9.17      4.45 o 
   3   9   4      164.14      172.68     14.96 o 
  -6  10   4     1595.81     1620.34     42.02 o 
  -5  10   4      264.54      257.36     33.86 o 
  -4  10   4      716.32      766.91     26.36 o 
  -3  10   4     3112.09     3014.53    100.10 o 
  -2  10   4      667.82      663.59     33.50 o 
  -1  10   4       19.25       27.09      6.54 o 
   0  10   4       14.13       19.13      8.19 o 
   1  10   4       61.09       67.34     14.40 o 
   2  10   4      110.59      120.93     19.64 o 
  -4  11   4     1627.34     1599.08     39.74 o 
  -3  11   4      151.38      161.59     21.40 o 
  -2  11   4       57.40       66.99     14.08 o 
  -1  11   4       40.89       36.92      9.57 o 
  -1 -11   5       20.02       21.85      9.95 o 
   0 -11   5        0.88        7.14     12.19 o 
   1 -11   5      638.84      676.15     25.33 o 
   2 -11   5     1296.11     1334.77     36.33 o 
   3 -11   5       74.62       82.75     11.23 o 
   4 -11   5      893.08      952.60     31.82 o 
  -3 -10   5      331.43      395.04     32.38 o 
  -2 -10   5        2.19        3.04      5.01 o 
  -1 -10   5      214.09      202.81     15.98 o 
   0 -10   5     1473.38     1513.81     37.09 o 
   1 -10   5     1417.56     1391.48     35.09 o 
   2 -10   5       36.29       44.98      8.11 o 
   3 -10   5     2589.08     2596.90     50.54 o 
   4 -10   5      999.18      990.04     30.68 o 
   5 -10   5       21.83        7.97      5.63 o 
  -4  -9   5       54.08       57.71     10.03 o 
  -3  -9   5       69.23       66.33     27.31 o 
  -2  -9   5      445.04      446.22     23.55 o 
  -1  -9   5     2829.98     2809.10     42.19 o 
   0  -9   5     1397.63     1413.63     42.65 o 
   1  -9   5      558.05      543.68     20.94 o 
   2  -9   5     3927.99     3767.32     57.60 o 
   3  -9   5     1095.16     1076.43     29.95 o 
   4  -9   5       39.81       57.14      8.96 o 
   5  -9   5       46.89       56.36      7.10 o 
   6  -9   5       14.74       22.13      4.79 o 
  -5  -8   5        8.73       38.61     10.06 o 
  -4  -8   5        2.87       17.11      6.17 o 
  -3  -8   5      609.29      663.55     29.00 o 
  -2  -8   5      866.90      891.59     21.39 o 
  -1  -8   5       89.70      101.20      8.52 o 
   0  -8   5     2890.21     2911.00     47.86 o 
   1  -8   5     2853.57     2952.77     48.17 o 
   2  -8   5     1639.65     1634.17     34.86 o 
   3  -8   5      363.45      357.33     13.17 o 
   4  -8   5      499.97      465.26     15.58 o 
   5  -8   5       31.57       23.49      5.02 o 
   6  -8   5        2.11        5.76      4.45 o 
   7  -8   5      126.25      118.06     13.11 o 
  -6  -7   5       83.97      100.69     12.31 o 
  -5  -7   5       18.74       20.65     10.97 o 
  -4  -7   5     2031.72     1975.70     42.08 o 
  -3  -7   5      686.40      720.22     18.87 o 
  -2  -7   5       12.39       13.75      6.14 o 
  -1  -7   5     3673.19     3677.57     41.16 o 
   0  -7   5     2647.96     2715.31     46.99 o 
   1  -7   5      426.93      369.45     15.40 o 
   2  -7   5     1139.77     1147.17     21.80 o 
   3  -7   5      717.96      723.89     17.83 o 
   4  -7   5      107.20      104.82      8.55 o 
   5  -7   5        6.09        7.48      3.45 o 
   6  -7   5      763.64      756.02     20.84 o 
   7  -7   5      673.36      676.96     20.50 o 
  -6  -6   5      231.67      241.10     17.60 o 
  -5  -6   5     2372.26     2374.38     47.28 o 
  -4  -6   5     1240.20     1211.93     24.61 o 
  -3  -6   5      280.84      301.20     11.97 o 
  -2  -6   5     3657.02     3692.43     40.90 o 
  -1  -6   5     2391.34     2353.25     30.46 o 
   0  -6   5      209.33      214.90      9.25 o 
   1  -6   5      529.46      509.52     10.30 o 
   2  -6   5      944.54      946.75     31.30 o 
   3  -6   5      106.61      109.05      7.69 o 
   4  -6   5      411.84      380.11     12.71 o 
   5  -6   5     4335.36     4236.96     47.22 o 
   6  -6   5      948.32      943.77     22.37 o 
   7  -6   5       73.06       89.52      8.68 o 
   8  -6   5     2293.80     2190.07     48.22 o 
  -7  -5   5      412.63      396.90     20.91 o 
  -6  -5   5      599.74      558.49     22.44 o 
  -5  -5   5      671.67      642.20     22.58 o 
  -4  -5   5     1035.21     1099.37     26.65 o 
  -3  -5   5     6683.75     6948.56    141.02 o 
  -2  -5   5     1707.89     1663.47     24.46 o 
  -1  -5   5     1501.41     1356.75     20.72 o 
   0  -5   5      295.72      257.69      6.49 o 
   1  -5   5      556.84      574.62     12.20 o 
   2  -5   5       54.71       64.09     10.60 o 
   3  -5   5      878.09      879.71     17.45 o 
   4  -5   5      644.87      665.30     16.17 o 
   5  -5   5        8.53       12.40      4.54 o 
   6  -5   5     1689.16     1723.37     29.82 o 
   7  -5   5     2644.17     2607.70     49.64 o 
   8  -5   5      407.29      419.18     34.87 o 
  -7  -4   5      721.24      770.42     26.77 o 
  -6  -4   5        4.17        1.19      3.86 o 
  -5  -4   5     2903.63     2947.51     44.49 o 
  -4  -4   5     4950.42     5066.56     48.47 o 
  -3  -4   5     1786.81     1734.39     37.58 o 
  -2  -4   5     2876.52     2894.43     31.05 o 
  -1  -4   5     3038.89     3087.59     30.60 o 
   0  -4   5      313.22      322.06      6.70 o 
   1  -4   5       17.34       30.64      2.85 o 
   2  -4   5     2648.94     2635.20     20.87 o 
   3  -4   5      810.33      788.72     15.75 o 
   4  -4   5       60.14       70.04      6.18 o 
   5  -4   5     2745.99     2810.55     35.47 o 
   6  -4   5     3350.48     3258.98     40.74 o 
   7  -4   5      153.98      145.93     13.73 o 
   8  -4   5      156.90      169.59     15.88 o 
  -8  -3   5      672.28      660.05     25.35 o 
  -7  -3   5       65.66       72.40     12.72 o 
  -6  -3   5     4580.40     4497.85     71.62 o 
  -5  -3   5     3357.74     3384.72     38.80 o 
  -4  -3   5      280.79      284.61     13.94 o 
  -3  -3   5     1221.74     1199.50     19.60 o 
  -2  -3   5      723.36      646.18     13.14 o 
  -1  -3   5      990.80     1065.64     16.20 o 
   0  -3   5       15.15       22.06      2.47 o 
   1  -3   5     1844.02     1678.83     15.79 o 
   2  -3   5     3828.62     4035.54     31.19 o 
   3  -3   5       59.77       52.48      5.07 o 
   4  -3   5     3433.16     3498.29     37.04 o 
   5  -3   5     3850.00     3975.55     50.43 o 
   6  -3   5       34.29       41.10      7.12 o 
   7  -3   5      951.56      977.84     29.88 o 
   8  -3   5       87.21      115.29     17.98 o 
  -8  -2   5      730.70      698.39     25.32 o 
  -7  -2   5     2713.35     2670.29     46.31 o 
  -6  -2   5     1389.63     1435.16     25.35 o 
  -5  -2   5      232.00      271.06     10.43 o 
  -4  -2   5     1649.09     1601.75     23.34 o 
  -3  -2   5      329.40      327.71      7.10 o 
  -2  -2   5        3.60        2.07      2.47 o 
  -1  -2   5       10.65        9.49      4.92 o 
   0  -2   5       37.93       18.46      3.39 o 
   1  -2   5     3510.69     3602.55     24.67 o 
   2  -2   5     7661.67     7655.79     54.83 o 
   3  -2   5    17855.15    18579.18     87.51 o 
   4  -2   5     1412.36     1400.48     21.23 o 
   5  -2   5      140.88      144.46     11.53 o 
   6  -2   5     2117.53     2059.75     40.88 o 
   7  -2   5      230.15      266.87     17.64 o 
   8  -2   5       16.41       21.16      7.97 o 
  -8  -1   5     1839.57     1773.06     56.37 o 
  -7  -1   5     1182.83     1209.49     24.13 o 
  -6  -1   5      669.17      731.94     24.21 o 
  -5  -1   5     2270.07     2338.30     24.54 o 
  -4  -1   5       41.71       47.36      3.81 o 
  -3  -1   5      364.07      355.33      7.21 o 
  -2  -1   5      870.83      744.44     16.12 o 
  -1  -1   5        4.74       27.17      3.56 o 
   0  -1   5      138.40      135.53      4.36 o 
   1  -1   5     7358.83     7579.94     41.24 o 
   2  -1   5    20712.47    21406.72     95.77 o 
   3  -1   5     1474.22     1452.99     15.97 o 
   4  -1   5     1925.71     1886.09     19.85 o 
   5  -1   5     1253.04     1268.07     32.89 o 
   6  -1   5        8.68        8.38      4.89 o 
   7  -1   5        1.82       -3.32      4.75 o 
   8  -1   5      522.41      528.71     23.47 o 
  -8   0   5       55.85       56.05     12.13 o 
  -7   0   5     1220.54     1232.57     35.00 o 
  -6   0   5     2210.57     2222.29     25.70 o 
  -5   0   5      304.77      298.48      9.16 o 
  -4   0   5      552.19      547.73     10.93 o 
  -3   0   5     1486.22     1328.76     14.98 o 
  -2   0   5     4227.62     4195.04     26.55 o 
  -1   0   5     1513.99     1477.85     13.33 o 
   0   0   5    11198.69    11040.56     53.76 o 
   1   0   5     4140.23     3859.53     25.81 o 
   2   0   5     1488.37     1556.25     15.41 o 
   3   0   5     2720.12     2678.93     22.61 o 
   4   0   5      717.81      648.06     14.51 o 
   5   0   5        8.37       12.19      3.61 o 
   6   0   5      183.81      182.95     13.95 o 
   7   0   5      789.71      784.00     30.36 o 
   8   0   5     1242.42     1212.18     35.74 o 
  -7   1   5      792.24      800.84     18.98 o 
  -6   1   5      193.80      174.66      9.17 o 
  -5   1   5        0.09        0.84      2.44 o 
  -4   1   5     2720.08     2698.81     29.40 o 
  -3   1   5     4296.97     4554.39     39.53 o 
  -2   1   5     1808.35     1769.77     19.55 o 
  -1   1   5    11102.13    11140.44     53.82 o 
   0   1   5     1443.58     1234.34     12.86 o 
   1   1   5      349.83      313.61      6.49 o 
   2   1   5    10149.45    10505.11     54.06 o 
   3   1   5     2567.85     2481.54     28.80 o 
   4   1   5      215.51      212.56     17.22 o 
   5   1   5      290.89      297.10     11.56 o 
   6   1   5     1686.37     1569.58     35.73 o 
   7   1   5      231.29      232.93     16.92 o 
   8   1   5      323.30      336.40     28.22 o 
  -8   2   5      177.69      190.83     14.66 o 
  -7   2   5      626.02      591.45     16.49 o 
  -6   2   5       61.74       67.45      6.17 o 
  -5   2   5     1002.05      990.11     18.05 o 
  -4   2   5      826.07      849.79     12.09 o 
  -3   2   5     5153.81     5047.53     40.11 o 
  -2   2   5    14418.76    14872.99     84.22 o 
  -1   2   5     1024.55      917.56     10.02 o 
   0   2   5     4672.07     4594.21     28.72 o 
   1   2   5     5088.92     4954.46     30.76 o 
   2   2   5     1514.47     1392.82     19.81 o 
   3   2   5      582.21      611.20     17.85 o 
   4   2   5     1074.37     1071.31     20.52 o 
   5   2   5     2925.94     2929.27     37.56 o 
   6   2   5      512.54      506.99     19.39 o 
   7   2   5     1379.78     1307.99     35.71 o 
  -9   3   5      203.77      224.73     17.17 o 
  -8   3   5      146.23      155.87     14.04 o 
  -7   3   5      534.59      535.41     24.97 o 
  -6   3   5      430.66      468.07     30.59 o 
  -5   3   5      890.12      969.46     18.41 o 
  -4   3   5     6861.19     7111.52     54.53 o 
  -3   3   5    11373.72    11970.62     75.06 o 
  -2   3   5     2404.34     2550.46     26.60 o 
  -1   3   5     5194.51     5065.40     30.90 o 
   0   3   5     2892.69     2739.12     30.25 o 
   1   3   5       29.18       41.73      2.98 o 
   2   3   5      526.91      548.31     13.13 o 
   3   3   5     3450.25     3399.69     37.17 o 
   4   3   5     1176.33     1152.97     22.12 o 
   5   3   5      103.76      104.63      8.83 o 
   6   3   5     3448.48     3305.73     44.07 o 
   7   3   5     1362.23     1440.98     51.86 o 
  -9   4   5       14.34       23.07     13.02 o 
  -8   4   5       76.00       89.60     21.59 o 
  -7   4   5      715.08      695.77     23.65 o 
  -6   4   5     1173.84     1211.14     27.89 o 
  -5   4   5     6098.82     6373.01     69.90 o 
  -4   4   5     4005.29     4054.59     39.60 o 
  -3   4   5      136.99      110.86      6.77 o 
  -2   4   5     4691.77     4766.40     30.33 o 
  -1   4   5     2126.14     2168.60     19.27 o 
   0   4   5      570.76      592.99     15.01 o 
   1   4   5      191.05      178.05      7.91 o 
   2   4   5     2308.04     2225.82     28.77 o 
   3   4   5      956.78      991.49     20.20 o 
   4   4   5     1615.07     1534.20     30.99 o 
   5   4   5     4773.85     4720.15     63.01 o 
   6   4   5     1441.43     1482.43     29.96 o 
  -9   5   5       68.28       81.41     10.88 o 
  -8   5   5      143.07      135.68     15.96 o 
  -7   5   5     1078.92      994.34     28.71 o 
  -6   5   5     3168.60     3207.16     51.38 o 
  -5   5   5     1493.00     1472.42     30.05 o 
  -4   5   5     1617.74     1482.93     22.83 o 
  -3   5   5     4787.97     4774.33     49.29 o 
  -2   5   5      248.80      238.45      8.71 o 
  -1   5   5       47.88       58.55      3.94 o 
   0   5   5      574.13      558.52     10.23 o 
   1   5   5     1983.08     1889.21     25.91 o 
   2   5   5      887.75      874.86     18.56 o 
   3   5   5     2179.82     2226.14     50.36 o 
   4   5   5     3566.37     3395.37     42.80 o 
   5   5   5      877.57      876.70     22.48 o 
   6   5   5      291.71      315.07     26.21 o 
  -8   6   5     1948.47     1927.44     45.25 o 
  -7   6   5     2900.47     2934.93     97.51 o 
  -6   6   5      324.33      330.81     17.14 o 
  -5   6   5     2410.55     2273.28     68.70 o 
  -4   6   5     3133.37     3197.63     37.28 o 
  -3   6   5       16.37       20.46      3.98 o 
  -2   6   5      319.59      312.89     11.08 o 
  -1   6   5     1848.42     1728.26     24.21 o 
   0   6   5     1237.93     1249.60     20.79 o 
   1   6   5        0.80        2.83      3.07 o 
   2   6   5     4995.27     4950.03     50.29 o 
   3   6   5     4551.85     4296.38     48.66 o 
   4   6   5      479.80      465.60     15.94 o 
   5   6   5      874.31      917.82     50.29 o 
  -8   7   5     1884.81     1839.19     44.69 o 
  -7   7   5        5.11       12.49      5.53 o 
  -6   7   5     1512.55     1396.80     34.55 o 
  -5   7   5     1774.32     1780.04     37.74 o 
  -4   7   5       56.04       65.78      6.91 o 
  -3   7   5      196.16      193.39     14.12 o 
  -2   7   5     1608.97     1530.59     24.56 o 
  -1   7   5      491.54      481.33     13.41 o 
   0   7   5      722.06      723.51     16.68 o 
   1   7   5     5443.40     5431.28     52.92 o 
   2   7   5     1340.49     1296.32     25.24 o 
   3   7   5        5.25        7.20      4.02 o 
   4   7   5     1152.32     1150.52     32.99 o 
  -7   8   5     1347.45     1297.58     60.83 o 
  -6   8   5      449.20      462.48     20.58 o 
  -5   8   5        0.01        6.40      4.65 o 
  -4   8   5       94.33       91.41     10.29 o 
  -3   8   5      744.03      714.20     18.02 o 
  -2   8   5       37.69       37.00      5.27 o 
  -1   8   5      899.19      868.11     24.91 o 
   0   8   5     4165.69     4105.95     58.88 o 
   1   8   5      781.00      871.07     26.77 o 
   2   8   5      538.35      580.85     17.85 o 
   3   8   5      824.52      791.10     26.51 o 
   4   8   5        4.66       -0.42     16.19 o 
  -7   9   5      226.04      250.39     27.02 o 
  -6   9   5      134.79      128.24     13.65 o 
  -5   9   5       57.61       59.86      9.67 o 
  -4   9   5     1817.05     1804.52     39.29 o 
  -3   9   5       41.04       43.42     11.93 o 
  -2   9   5     2412.73     2431.73     45.01 o 
  -1   9   5     3011.15     3000.10     51.06 o 
   0   9   5      735.91      689.63     24.10 o 
   1   9   5      768.64      823.77     27.24 o 
   2   9   5      824.66      937.99     44.21 o 
   3   9   5        4.84       33.14      9.50 o 
  -6  10   5      279.40      243.00     19.43 o 
  -5  10   5      276.58      304.58     45.25 o 
  -4  10   5       73.29       89.00     14.94 o 
  -3  10   5     2913.14     2725.61     71.66 o 
  -2  10   5     1890.29     1980.78     73.17 o 
  -1  10   5        0.03       14.82     11.45 o 
   0  10   5     1443.78     1490.11     38.36 o 
   1  10   5      374.54      358.03     30.62 o 
  -4  11   5     1833.63     1784.89     42.24 o 
  -3  11   5      503.02      472.02     31.00 o 
  -2  11   5      292.83      313.78     27.77 o 
  -1  11   5      953.15     1050.02     32.34 o 
   0 -11   6      124.74      120.15     12.95 o 
   1 -11   6        5.20       -1.09      6.30 o 
   2 -11   6       89.27      107.67     12.19 o 
   3 -11   6        0.11       -6.29      5.40 o 
  -2 -10   6      204.60      217.66     16.85 o 
  -1 -10   6        0.06        1.86      9.79 o 
   0 -10   6       52.86       55.87     13.96 o 
   1 -10   6      197.47      211.09     16.78 o 
   2 -10   6       39.59       48.46      8.23 o 
   3 -10   6     1019.43     1009.18     49.30 o 
   4 -10   6     1255.81     1306.99     36.52 o 
   5 -10   6      119.58      145.19     20.94 o 
  -4  -9   6     1331.67     1273.90     36.96 o 
  -3  -9   6       44.56       52.73      8.50 o 
  -2  -9   6        0.46        1.89      3.60 o 
  -1  -9   6      193.93      224.00     12.43 o 
   0  -9   6      668.20      645.93     23.26 o 
   1  -9   6        7.44        3.13      5.77 o 
   2  -9   6     1560.62     1551.45     36.40 o 
   3  -9   6     1480.49     1440.65     42.68 o 
   4  -9   6       33.81       29.60      6.78 o 
   5  -9   6     1596.79     1600.71     32.12 o 
   6  -9   6      974.33      971.15     25.85 o 
  -5  -8   6     1160.95     1122.96     54.82 o 
  -4  -8   6       10.55        5.76     10.19 o 
  -3  -8   6      118.43      128.37     10.38 o 
  -2  -8   6       51.60       82.60      8.14 o 
  -1  -8   6      500.48      511.12     15.95 o 
   0  -8   6     2233.98     2226.22     56.90 o 
   1  -8   6     3236.86     3157.56     50.92 o 
   2  -8   6     1535.64     1530.97     34.51 o 
   3  -8   6      293.27      307.37     17.64 o 
   4  -8   6     2962.21     2892.52     40.82 o 
   5  -8   6      417.13      411.88     26.59 o 
   6  -8   6      146.54      148.54     11.44 o 
   7  -8   6        4.64       -5.29      3.65 o 
  -6  -7   6     1085.76     1074.76     46.93 o 
  -5  -7   6        9.26        3.17      4.79 o 
  -4  -7   6       77.59       84.84     10.74 o 
  -3  -7   6        0.29        3.66      3.96 o 
  -2  -7   6        0.95        5.62      3.77 o 
  -1  -7   6     2031.07     1990.04     30.16 o 
   0  -7   6     3389.57     3405.97     38.99 o 
   1  -7   6      568.44      593.67     20.30 o 
   2  -7   6      756.13      777.19     23.61 o 
   3  -7   6     3669.51     3763.76     66.13 o 
   4  -7   6      157.63      161.50     10.13 o 
   5  -7   6      789.10      733.45     19.62 o 
   6  -7   6        2.16       -2.21      3.84 o 
   7  -7   6       13.41       15.48     10.16 o 
  -6  -6   6      120.92      165.10     20.28 o 
  -5  -6   6        1.84        2.79      4.99 o 
  -4  -6   6      487.25      436.33     14.82 o 
  -3  -6   6      109.26      138.18      9.78 o 
  -2  -6   6      718.22      715.27     17.23 o 
  -1  -6   6     4928.17     4888.20     58.63 o 
   0  -6   6       22.56       24.25      5.45 o 
   1  -6   6     2661.89     2578.78     40.61 o 
   2  -6   6     2742.79     2735.55     44.06 o 
   3  -6   6      946.93      884.63     18.64 o 
   4  -6   6      756.83      678.66     17.33 o 
   5  -6   6        0.10        2.24      6.89 o 
   6  -6   6      595.66      526.47     26.73 o 
   7  -6   6      133.12      158.05     14.68 o 
  -7  -5   6      195.36      192.27     50.08 o 
  -6  -5   6       53.56       62.19     11.66 o 
  -5  -5   6      146.06      144.45     10.53 o 
  -4  -5   6      938.07      944.62     20.47 o 
  -3  -5   6     1051.02     1087.02     21.44 o 
  -2  -5   6     4347.91     4266.63     42.11 o 
  -1  -5   6      326.60      311.82     13.69 o 
   0  -5   6     5624.65     5403.43     45.28 o 
   1  -5   6     3595.25     3539.20     27.78 o 
   2  -5   6        2.47        4.85      3.25 o 
   3  -5   6      504.73      479.51     13.28 o 
   4  -5   6       27.19       28.15      4.81 o 
   5  -5   6      706.96      708.99     18.26 o 
   6  -5   6     1078.03     1113.31     24.54 o 
   7  -5   6     2179.64     2173.17     46.22 o 
   8  -5   6     1178.70     1144.43     35.37 o 
  -7  -4   6       13.32       18.05     14.35 o 
  -6  -4   6       13.62       -0.28      8.13 o 
  -5  -4   6     1069.75     1072.95     39.18 o 
  -4  -4   6     4938.11     4970.97     48.43 o 
  -3  -4   6     1233.51     1179.73     30.71 o 
  -2  -4   6     3234.43     3178.69     33.74 o 
  -1  -4   6     5623.31     5563.82     45.71 o 
   0  -4   6     2628.67     2489.04     21.04 o 
   1  -4   6       21.12       28.21      2.95 o 
   2  -4   6     1018.55      970.43     17.17 o 
   3  -4   6        3.16        9.88      2.97 o 
   4  -4   6      210.25      210.69      9.60 o 
   5  -4   6     1924.07     1990.45     59.29 o 
   6  -4   6     3287.08     3226.59     53.30 o 
   7  -4   6      945.37      924.71     29.35 o 
   8  -4   6     1480.03     1521.77     41.11 o 
  -8  -3   6        1.15        7.51      5.12 o 
  -7  -3   6        1.03        8.99      7.13 o 
  -6  -3   6      759.21      765.74     23.18 o 
  -5  -3   6     5027.90     4974.46     49.82 o 
  -4  -3   6      709.44      672.03     15.72 o 
  -3  -3   6     2772.12     2705.22     36.11 o 
  -2  -3   6     8172.62     8401.89     59.19 o 
  -1  -3   6       60.88       92.50      3.27 o 
   0  -3   6      445.20      388.76      8.54 o 
   1  -3   6      619.02      634.26      9.92 o 
   2  -3   6      652.04      684.39     10.43 o 
   3  -3   6      464.42      496.89     12.43 o 
   4  -3   6     2702.77     2743.09     32.63 o 
   5  -3   6     2184.48     2257.95     31.45 o 
   6  -3   6      250.31      226.37     15.56 o 
   7  -3   6     1635.42     1721.19     40.92 o 
   8  -3   6     1262.56     1359.48     38.47 o 
  -8  -2   6        0.74       12.16      8.32 o 
  -7  -2   6     1117.16     1159.24     43.64 o 
  -6  -2   6     1342.77     1378.72     32.62 o 
  -5  -2   6      763.42      760.33     22.76 o 
  -4  -2   6     6946.54     7184.45     57.13 o 
  -3  -2   6     9475.94     9587.43     65.10 o 
  -2  -2   6      326.36      396.63      6.95 o 
  -1  -2   6     1210.28     1119.96     14.07 o 
   0  -2   6      336.20      379.58      9.76 o 
   1  -2   6      112.87      114.95      4.69 o 
   2  -2   6       64.02       52.19      6.79 o 
   3  -2   6     6357.16     6477.64     47.56 o 
   4  -2   6     3674.70     3682.56     37.84 o 
   5  -2   6      223.84      251.55     15.39 o 
   6  -2   6     3087.22     3038.04     51.01 o 
   7  -2   6     1947.44     1870.31     42.20 o 
   8  -2   6        9.72       15.59      7.00 o 
  -8  -1   6     1686.09     1732.56     56.43 o 
  -7  -1   6      242.20      249.78     15.76 o 
  -6  -1   6     1683.79     1666.35     26.90 o 
  -5  -1   6     6656.15     6885.95     56.49 o 
  -4  -1   6     5476.52     5422.12     36.96 o 
  -3  -1   6       28.62       27.11      3.36 o 
  -2  -1   6     1434.30     1348.03     13.94 o 
  -1  -1   6     1522.00     1549.95     15.00 o 
   0  -1   6      517.88      491.49      8.48 o 
   1  -1   6     2343.42     2189.82     19.51 o 
   2  -1   6     9027.46     9327.88     62.44 o 
   3  -1   6     2235.14     2308.82     22.87 o 
   4  -1   6     2702.80     2814.06     31.45 o 
   5  -1   6     5889.91     5867.26     69.19 o 
   6  -1   6     1509.02     1409.66     33.73 o 
   7  -1   6       44.13       40.28      8.63 o 
   8  -1   6       23.20       28.36     10.25 o 
  -8   0   6      197.31      205.41     15.54 o 
  -7   0   6     1644.63     1646.72     35.83 o 
  -6   0   6     1944.18     2020.71     37.57 o 
  -5   0   6      289.66      275.32      8.63 o 
  -4   0   6      262.18      276.25      7.28 o 
  -3   0   6      734.98      738.05     10.71 o 
  -2   0   6       68.41       70.89      3.64 o 
  -1   0   6      434.00      441.44      8.71 o 
   0   0   6     5480.33     5573.56     34.06 o 
   1   0   6    11241.37    11509.69     58.70 o 
   2   0   6      778.08      783.52     11.53 o 
   3   0   6     7349.28     7304.41     44.64 o 
   4   0   6     5803.66     5827.94     50.81 o 
   5   0   6      109.84      102.96     10.80 o 
   6   0   6      226.61      209.93     15.27 o 
   7   0   6       66.73       83.24     10.86 o 
  -8   1   6     2609.98     2646.63     48.75 o 
  -7   1   6     3201.56     3277.07     51.02 o 
  -6   1   6      139.08      135.72     15.14 o 
  -5   1   6     2473.73     2332.89     28.87 o 
  -4   1   6     1019.55     1032.67     13.45 o 
  -3   1   6       27.86       25.71      3.30 o 
  -2   1   6     3103.77     3086.01     34.67 o 
  -1   1   6     9243.27     9624.72     49.70 o 
   0   1   6     4631.69     4612.17     30.39 o 
   1   1   6      432.85      443.20      8.43 o 
   2   1   6     7893.33     7776.60     44.72 o 
   3   1   6     4596.20     4701.05     43.54 o 
   4   1   6      122.81      120.05     13.43 o 
   5   1   6      611.43      591.51     16.46 o 
   6   1   6       48.19       54.62     15.47 o 
   7   1   6       88.63       86.10     11.42 o 
  -9   2   6     1834.73     1750.79     60.08 o 
  -8   2   6     1763.34     1747.82     55.96 o 
  -7   2   6      449.00      432.57     14.20 o 
  -6   2   6     1558.08     1555.27     25.53 o 
  -5   2   6      541.83      499.60     13.28 o 
  -4   2   6      106.20      111.71      8.71 o 
  -3   2   6     2085.00     2064.20     24.62 o 
  -2   2   6    10775.32    10448.34     65.89 o 
  -1   2   6     5304.17     5326.09     32.41 o 
   0   2   6     3384.43     3556.91     26.33 o 
   1   2   6     7707.81     7600.41     96.35 o 
   2   2   6     4354.44     4529.93     40.66 o 
   3   2   6       92.43       82.77      6.74 o 
   4   2   6       75.70       82.89      8.81 o 
   5   2   6      145.44      145.21     10.12 o 
   6   2   6      247.38      243.42     23.74 o 
   7   2   6      692.64      732.56     27.74 o 
  -9   3   6      545.55      506.79     31.80 o 
  -8   3   6      732.69      732.86     25.48 o 
  -7   3   6      692.89      631.85     17.35 o 
  -6   3   6      201.14      213.98     10.58 o 
  -5   3   6        0.01       -0.87      2.13 o 
  -4   3   6     2403.88     2401.80     29.06 o 
  -3   3   6     9195.86     9273.86     64.24 o 
  -2   3   6     2188.61     2418.45     27.07 o 
  -1   3   6     7329.30     7496.48     52.85 o 
   0   3   6     2372.38     2106.63     19.25 o 
   1   3   6     1531.16     1470.95     25.85 o 
   2   3   6      445.78      424.31     12.04 o 
   3   3   6      401.11      416.76     13.73 o 
   4   3   6      113.25      121.83      9.10 o 
   5   3   6      207.08      209.15     11.88 o 
   6   3   6     1452.57     1447.65     35.16 o 
   7   3   6     1417.73     1426.45     57.71 o 
  -9   4   6       82.37      136.45     27.10 o 
  -8   4   6      201.97      178.61     23.45 o 
  -7   4   6       49.28       36.79      9.79 o 
  -6   4   6      373.11      367.73     12.62 o 
  -5   4   6     2398.20     2503.11     38.45 o 
  -4   4   6     3064.08     3128.80     35.04 o 
  -3   4   6        2.49        5.48      2.61 o 
  -2   4   6    12495.16    12488.39     79.39 o 
  -1   4   6     9952.34     9785.23     53.24 o 
   0   4   6       20.06       24.58      2.87 o 
   1   4   6      686.50      667.76     14.69 o 
   2   4   6        2.26        5.11      2.94 o 
   3   4   6       24.57       27.69      4.50 o 
   4   4   6      939.41      924.60     21.38 o 
   5   4   6     2434.48     2312.03     36.43 o 
   6   4   6     2086.03     2032.43     35.82 o 
  -9   5   6      166.65      176.60     16.42 o 
  -8   5   6       12.28       12.36      6.35 o 
  -7   5   6      203.99      190.96     14.57 o 
  -6   5   6     2593.55     2529.83     49.35 o 
  -5   5   6      552.56      597.33     15.73 o 
  -4   5   6     1595.47     1587.45     32.08 o 
  -3   5   6     4815.60     4868.64     45.73 o 
  -2   5   6     8393.83     8431.76    106.18 o 
  -1   5   6        8.13        8.11      2.82 o 
   0   5   6      412.31      389.55     10.94 o 
   1   5   6      160.98      153.93      8.71 o 
   2   5   6      677.34      658.50     16.67 o 
   3   5   6      858.35      791.69     19.35 o 
   4   5   6     2006.19     2051.22     37.19 o 
   5   5   6      755.46      817.19     25.27 o 
   6   5   6      482.48      470.38     17.68 o 
  -8   6   6      105.91       80.19     13.18 o 
  -7   6   6     1561.78     1525.11     37.56 o 
  -6   6   6      151.60      127.32     12.25 o 
  -5   6   6     1772.82     1811.83     29.09 o 
  -4   6   6     5117.95     5084.01     73.92 o 
  -3   6   6     1600.31     1610.69     39.40 o 
  -2   6   6      498.49      506.72     13.40 o 
  -1   6   6       13.95       18.66      5.93 o 
   0   6   6      115.21      130.13     11.20 o 
   1   6   6      176.13      189.05     11.44 o 
   2   6   6      689.80      710.80     18.23 o 
   3   6   6     2251.06     2170.15     34.01 o 
   4   6   6       88.59       95.15      9.02 o 
   5   6   6      934.74      969.23     25.12 o 
  -8   7   6     1781.86     1671.33     68.26 o 
  -7   7   6       12.17       14.07      5.74 o 
  -6   7   6     1602.37     1596.23     38.84 o 
  -5   7   6     3900.41     3758.88     56.86 o 
  -4   7   6      363.77      374.23     13.28 o 
  -3   7   6      547.79      503.74     18.51 o 
  -2   7   6       27.11       30.44      4.75 o 
  -1   7   6        3.42        6.33      4.59 o 
   0   7   6      153.34      143.46     12.53 o 
   1   7   6     1847.16     1840.97     38.21 o 
   2   7   6     2767.55     2735.05     38.55 o 
   3   7   6       22.23       25.53     13.95 o 
   4   7   6     1865.29     1814.38     34.31 o 
  -7   8   6     2489.85     2421.85     51.17 o 
  -6   8   6      940.06      941.74     30.16 o 
  -5   8   6        2.52       -8.40      9.57 o 
  -4   8   6     1166.17     1064.06     28.94 o 
  -3   8   6       31.83       44.82      6.10 o 
  -2   8   6       12.40        4.21     12.85 o 
  -1   8   6     1092.89     1069.13     29.07 o 
   0   8   6     1838.77     1757.11     38.48 o 
   1   8   6      776.85      791.10     26.24 o 
   2   8   6      186.69      203.16     16.33 o 
   3   8   6     1569.98     1596.62     36.58 o 
  -7   9   6      381.75      422.78     34.20 o 
  -6   9   6        0.65       -5.47      8.43 o 
  -5   9   6      154.85      157.61     14.72 o 
  -4   9   6      144.70      168.44     14.35 o 
  -3   9   6      191.24      203.57     12.11 o 
  -2   9   6      602.20      578.49     22.13 o 
  -1   9   6     1582.00     1552.80     36.90 o 
   0   9   6      208.60      208.95     16.20 o 
   1   9   6      837.73      841.05     28.74 o 
   2   9   6     1242.76     1178.43     34.54 o 
  -5  10   6        6.20        2.60      5.12 o 
  -4  10   6       45.71       57.44      8.94 o 
  -3  10   6      469.23      517.51     32.57 o 
  -2  10   6      972.27      981.04     30.10 o 
  -1  10   6       34.71       46.74      8.58 o 
   0  10   6     1974.43     1929.00     43.89 o 
   1  10   6     1723.25     1612.94     57.20 o 
   0 -11   7      173.52      223.43     18.31 o 
   1 -11   7      479.37      488.73     57.94 o 
   2 -11   7        1.11        1.95      5.81 o 
   3 -11   7        0.59      -10.40      7.10 o 
  -2 -10   7      667.74      610.19     35.48 o 
  -1 -10   7       63.53       72.16     10.31 o 
   0 -10   7      610.92      598.24     24.31 o 
   1 -10   7      734.00      758.21     27.51 o 
   2 -10   7        8.32        2.08      5.90 o 
   3 -10   7        4.73        5.20      5.52 o 
   4 -10   7      924.49      918.55     30.69 o 
   5 -10   7      139.72      169.25     16.44 o 
  -3  -9   7      378.94      382.46     20.27 o 
  -2  -9   7      995.79      956.90     28.21 o 
  -1  -9   7     1162.06     1176.15     53.60 o 
   0  -9   7      206.20      237.05     16.66 o 
   1  -9   7       32.75       26.00      7.92 o 
   2  -9   7       21.34       27.14      7.52 o 
   3  -9   7      643.33      657.67     24.63 o 
   4  -9   7        0.01        2.44      4.74 o 
   5  -9   7     1100.05     1134.84     39.48 o 
   6  -9   7     1681.84     1654.01     42.13 o 
  -4  -8   7        1.58       -3.14     12.72 o 
  -3  -8   7      536.99      476.92     16.78 o 
  -2  -8   7     1048.94     1010.40     25.16 o 
  -1  -8   7       33.99       26.45      9.97 o 
   0  -8   7       36.07       27.63      6.50 o 
   1  -8   7     1311.79     1326.34     32.93 o 
   2  -8   7     1055.95     1021.34     28.79 o 
   3  -8   7       47.03       41.78      7.42 o 
   4  -8   7     2503.17     2521.38     48.47 o 
   5  -8   7     3255.66     3161.39     44.17 o 
   6  -8   7       42.03       35.03      5.81 o 
  -5  -7   7       29.21       22.99      6.67 o 
  -4  -7   7     1521.80     1484.97     29.58 o 
  -3  -7   7      519.10      496.05     16.31 o 
  -2  -7   7        7.60        7.49      3.69 o 
  -1  -7   7        7.38       15.71      4.48 o 
   0  -7   7     2895.02     2743.90     35.62 o 
   1  -7   7      271.56      281.10     14.33 o 
   2  -7   7     1437.65     1373.46     32.24 o 
   3  -7   7     2265.08     2303.15     33.00 o 
   4  -7   7     1636.12     1597.90     28.26 o 
   5  -7   7      609.35      570.28     17.40 o 
   6  -7   7     1227.37     1201.28     29.39 o 
   7  -7   7      669.27      698.00     25.76 o 
  -6  -6   7      179.77      183.45     16.18 o 
  -5  -6   7     2671.12     2767.11     52.38 o 
  -4  -6   7      104.97      106.39      9.09 o 
  -3  -6   7       29.59       32.51      5.32 o 
  -2  -6   7       31.13       33.78      5.21 o 
  -1  -6   7      904.42      892.33     18.83 o 
   0  -6   7       35.82       35.35      4.72 o 
   1  -6   7     5116.19     5163.57     89.48 o 
   2  -6   7     5724.25     5676.69     50.78 o 
   3  -6   7      387.11      364.54     12.73 o 
   4  -6   7     1213.46     1191.29     23.51 o 
   5  -6   7     2084.65     1999.45     42.45 o 
   6  -6   7      140.25      153.33     11.11 o 
   7  -6   7       79.34       70.51     10.51 o 
  -7  -5   7      975.14      965.34     31.36 o 
  -6  -5   7     1563.45     1536.78     38.06 o 
  -5  -5   7       14.18        8.05      3.69 o 
  -4  -5   7       15.68       10.03      3.88 o 
  -3  -5   7      199.19      213.35     10.86 o 
  -2  -5   7      801.17      855.34     18.21 o 
  -1  -5   7       23.38       32.21      4.53 o 
   0  -5   7     4831.98     4746.79     43.30 o 
   1  -5   7     7626.06     7766.54     47.91 o 
   2  -5   7      361.26      354.62     11.03 o 
   3  -5   7      965.32     1004.01     19.76 o 
   4  -5   7     1710.74     1655.02     27.18 o 
   5  -5   7      439.03      433.40     14.44 o 
   6  -5   7       10.70       15.07      5.33 o 
   7  -5   7      514.22      490.88     22.23 o 
  -7  -4   7      350.52      342.76     19.12 o 
  -6  -4   7        1.07       16.19      5.41 o 
  -5  -4   7       54.50       43.33      5.88 o 
  -4  -4   7      507.66      529.49     14.97 o 
  -3  -4   7       81.61       87.39      7.16 o 
  -2  -4   7      629.17      599.42     21.65 o 
  -1  -4   7    12251.65    12313.01     79.83 o 
   0  -4   7     6823.29     6851.95     61.94 o 
   1  -4   7      373.36      342.34      7.94 o 
   2  -4   7     4494.27     4636.15     55.74 o 
   3  -4   7     1154.29     1140.94     32.13 o 
   4  -4   7       35.51       40.15      5.81 o 
   5  -4   7       29.24       40.90      7.73 o 
   6  -4   7      942.50      895.03     27.71 o 
   7  -4   7      434.46      380.50     20.48 o 
  -8  -3   7      283.41      320.41     30.23 o 
  -7  -3   7       75.35       91.99     13.20 o 
  -6  -3   7       15.48       18.87      4.27 o 
  -5  -3   7     2080.99     1962.18     30.05 o 
  -4  -3   7      112.26      128.46      8.35 o 
  -3  -3   7     1460.27     1402.38     22.24 o 
  -2  -3   7     9688.38     9901.65     67.59 o 
  -1  -3   7     2002.97     1930.29     17.25 o 
   0  -3   7     2448.69     2445.17     21.43 o 
   1  -3   7     5793.99     5708.53     37.24 o 
   2  -3   7      620.90      601.55     10.43 o 
   3  -3   7        4.76        7.39      2.83 o 
   4  -3   7      323.71      367.68     12.03 o 
   5  -3   7     1738.07     1827.86     37.54 o 
   6  -3   7      117.60      115.23     12.05 o 
   7  -3   7     1675.90     1597.88     39.23 o 
  -8  -2   7       96.12      135.33     20.22 o 
  -7  -2   7       18.58       14.11     11.66 o 
  -6  -2   7     1070.38     1021.36     21.83 o 
  -5  -2   7        0.06       -4.03      3.24 o 
  -4  -2   7     4319.57     4307.30     41.77 o 
  -3  -2   7     9276.36     9611.41     67.14 o 
  -2  -2   7        0.81       -2.06      1.37 o 
  -1  -2   7     8371.54     8566.54     47.41 o 
   0  -2   7     2879.59     2741.13     22.84 o 
   1  -2   7     1150.71     1238.90     15.17 o 
   2  -2   7      476.28      459.09      9.28 o 
   3  -2   7     1861.82     1874.09     20.39 o 
   4  -2   7     1756.85     1758.40     35.29 o 
   5  -2   7       24.80       29.34      6.48 o 
   6  -2   7      966.38     1000.26     29.27 o 
   7  -2   7     3731.89     3666.85     71.39 o 
  -8  -1   7      290.92      319.96     27.58 o 
  -7  -1   7      166.62      172.28     16.83 o 
  -6  -1   7      430.55      414.98     17.61 o 
  -5  -1   7     8915.26     8927.06     67.12 o 
  -4  -1   7     6095.43     6191.66     50.47 o 
  -3  -1   7      165.14      169.98      6.86 o 
  -2  -1   7     7627.90     7759.36     44.61 o 
  -1  -1   7     3910.71     3928.88     28.07 o 
   0  -1   7      380.34      359.35      7.88 o 
   1  -1   7        3.86        2.04      1.79 o 
   2  -1   7     1813.67     1728.70     18.88 o 
   3  -1   7     1733.47     1745.16     19.61 o 
   4  -1   7     1646.83     1739.14     37.67 o 
   5  -1   7     3077.35     3155.20     50.60 o 
   6  -1   7     2184.06     2062.51     42.79 o 
   7  -1   7       15.33       20.41      6.97 o 
  -8   0   7      163.68      200.96     15.96 o 
  -7   0   7      572.82      595.04     22.11 o 
  -6   0   7     4065.92     4083.76     56.93 o 
  -5   0   7      573.50      581.52     14.20 o 
  -4   0   7     2446.54     2368.77     22.67 o 
  -3   0   7     7192.00     7247.48     52.81 o 
  -2   0   7     1678.51     1555.54     24.01 o 
  -1   0   7      708.02      783.08     11.28 o 
   0   0   7      605.37      619.89     11.29 o 
   1   0   7     3022.23     2817.31     25.91 o 
   2   0   7      604.04      631.94     16.50 o 
   3   0   7     2601.36     2611.10     31.06 o 
   4   0   7     8381.27     8800.32     67.97 o 
   5   0   7     1697.98     1767.68     37.56 o 
   6   0   7      408.04      411.82     19.41 o 
   7   0   7      523.25      556.98     23.44 o 
  -9   1   7        9.21        9.41      7.39 o 
  -8   1   7     1950.19     1991.17     42.57 o 
  -7   1   7     3178.26     3189.03     52.13 o 
  -6   1   7       10.58        7.29      3.94 o 
  -5   1   7     1128.46     1120.73     22.19 o 
  -4   1   7     5940.24     6115.37     50.15 o 
  -3   1   7     3096.45     3185.09     32.35 o 
  -2   1   7        0.15        1.86      1.81 o 
  -1   1   7     1904.33     1911.83     18.07 o 
   0   1   7     7290.93     7165.34     42.49 o 
   1   1   7        0.02        1.70      3.04 o 
   2   1   7     6897.68     6804.63     52.89 o 
   3   1   7     6803.12     7036.51     57.97 o 
   4   1   7       34.48       36.75      5.19 o 
   5   1   7     2054.54     2046.87     31.93 o 
   6   1   7      547.98      553.22     22.86 o 
   7   1   7       12.09       20.61      6.12 o 
  -8   2   7     3745.04     3707.75     86.12 o 
  -7   2   7        7.99       17.34      4.17 o 
  -6   2   7     2326.78     2305.67     32.08 o 
  -5   2   7     2783.13     2813.64     33.52 o 
  -4   2   7      113.26      118.82     12.89 o 
  -3   2   7      678.96      720.43     14.76 o 
  -2   2   7      473.22      415.74     10.82 o 
  -1   2   7      934.25      926.11     18.78 o 
   0   2   7     1010.53     1024.55     13.56 o 
   1   2   7    10576.18    10770.67    139.00 o 
   2   2   7     5126.96     5056.05     47.15 o 
   3   2   7      157.52      152.44      9.22 o 
   4   2   7     1277.92     1244.52     24.13 o 
   5   2   7     1468.65     1419.49     27.50 o 
   6   2   7      121.23      124.83     13.49 o 
   7   2   7       58.11       56.68     10.08 o 
  -9   3   7      483.20      507.63     32.41 o 
  -8   3   7      104.35      129.12     15.88 o 
  -7   3   7     3983.73     3889.28     46.95 o 
  -6   3   7      894.09      905.70     19.81 o 
  -5   3   7      808.76      784.25     17.42 o 
  -4   3   7        3.77        4.22      2.82 o 
  -3   3   7      242.71      239.53      8.96 o 
  -2   3   7      163.98      152.20      7.74 o 
  -1   3   7     2539.76     2452.84     26.47 o 
   0   3   7     9065.60     9054.19     83.95 o 
   1   3   7     1842.73     1807.04     24.23 o 
   2   3   7      469.72      425.00     12.37 o 
   3   3   7      478.34      495.57     14.55 o 
   4   3   7      656.38      653.53     21.96 o 
   5   3   7      174.86      171.68     11.72 o 
   6   3   7        4.50        8.90      4.26 o 
  -9   4   7      427.70      436.86     21.54 o 
  -8   4   7     2168.04     2057.79     44.34 o 
  -7   4   7      114.39      142.89     13.37 o 
  -6   4   7      361.07      332.51     18.43 o 
  -5   4   7      174.99      183.61     10.04 o 
  -4   4   7     1128.07     1130.46     21.01 o 
  -3   4   7      347.01      360.83     11.46 o 
  -2   4   7     4779.22     4475.85     67.63 o 
  -1   4   7     9121.84     8996.60     63.64 o 
   0   4   7     1141.18     1049.61     14.43 o 
   1   4   7      614.04      603.98     15.81 o 
   2   4   7     3096.33     3089.06     36.59 o 
   3   4   7       82.78       81.25      7.63 o 
   4   4   7       11.92        3.50      3.09 o 
   5   4   7      110.35      113.57      9.77 o 
   6   4   7      473.14      472.82     17.79 o 
  -8   5   7      413.42      359.28     19.57 o 
  -7   5   7       75.75       91.71     12.53 o 
  -6   5   7      398.01      384.08     16.95 o 
  -5   5   7     1605.67     1590.80     27.14 o 
  -4   5   7      471.77      484.19     25.51 o 
  -3   5   7     4980.25     4956.66     46.91 o 
  -2   5   7     6366.33     6525.85     54.81 o 
  -1   5   7       17.30       22.28      4.06 o 
   0   5   7     1543.74     1441.51     30.63 o 
   1   5   7     1784.01     1779.03     26.70 o 
   2   5   7        0.31        4.96      3.70 o 
   3   5   7       18.77        7.11      3.64 o 
   4   5   7      293.81      276.96     14.11 o 
   5   5   7      214.41      212.49     13.46 o 
  -8   6   7        0.43        3.01      5.31 o 
  -7   6   7       95.34      100.37     11.48 o 
  -6   6   7       50.26       45.41      8.56 o 
  -5   6   7      517.60      564.71     16.39 o 
  -4   6   7     1728.19     1757.47     28.49 o 
  -3   6   7     1296.49     1267.64     23.20 o 
  -2   6   7      749.62      700.07     16.59 o 
  -1   6   7     4796.68     4750.00     60.37 o 
   0   6   7      686.21      658.10     21.68 o 
   1   6   7       67.44       69.70     12.27 o 
   2   6   7        4.55        7.25      5.11 o 
   3   6   7      499.73      560.68     17.65 o 
   4   6   7       15.83       17.65     10.83 o 
   5   6   7      708.35      718.01     22.07 o 
  -8   7   7       91.35      100.03     12.54 o 
  -7   7   7        3.24        5.31      4.94 o 
  -6   7   7     1341.47     1257.55     33.65 o 
  -5   7   7     3228.82     3179.66     53.34 o 
  -4   7   7      658.67      630.71     17.25 o 
  -3   7   7      471.22      459.75     14.60 o 
  -2   7   7     2241.70     2148.08     30.99 o 
  -1   7   7      313.59      323.33     16.14 o 
   0   7   7        3.12       11.24      4.53 o 
   1   7   7       28.74       17.02      6.45 o 
   2   7   7      600.42      609.27     23.07 o 
   3   7   7        3.01        5.75      3.82 o 
   4   7   7     1132.11     1103.95     37.14 o 
  -7   8   7     1631.62     1714.66     43.85 o 
  -6   8   7     1855.65     1814.18     43.42 o 
  -5   8   7       18.77       12.80      5.42 o 
  -4   8   7      817.42      846.99     21.02 o 
  -3   8   7     1548.03     1409.03     26.32 o 
  -2   8   7       72.63       64.08      8.90 o 
  -1   8   7        0.05       -2.94      4.51 o 
   0   8   7       77.88       82.85     11.01 o 
   1   8   7      273.12      375.35     20.03 o 
   2   8   7      104.57      110.31     15.21 o 
   3   8   7     1493.27     1561.30     41.06 o 
  -6   9   7      434.40      444.24     29.87 o 
  -5   9   7      912.18      934.90     30.20 o 
  -4   9   7     1029.25      968.19     28.94 o 
  -3   9   7        5.84        6.67      5.90 o 
  -2   9   7        0.68       -2.22      4.27 o 
  -1   9   7       15.02       27.74      7.72 o 
   0   9   7        0.56        4.23      5.17 o 
   1   9   7      145.07      133.65     13.76 o 
   2   9   7     1465.54     1460.11     55.57 o 
  -5  10   7      367.42      384.43     20.99 o 
  -4  10   7       50.17       54.04     12.67 o 
  -3  10   7        5.49       24.25      9.79 o 
  -2  10   7       39.43       38.88      7.82 o 
  -1  10   7       17.51       17.93      5.95 o 
   0  10   7      737.31      763.69     28.24 o 
  -2 -10   8      926.89      914.35     43.32 o 
  -1 -10   8      108.20       88.86     11.65 o 
   0 -10   8     1925.26     1872.49     44.57 o 
   1 -10   8     1215.19     1209.72     35.82 o 
   2 -10   8        1.43       -6.49      4.68 o 
   3 -10   8       77.62       87.55     11.51 o 
   4 -10   8       56.08       67.00     10.63 o 
  -3  -9   8      384.37      414.12     31.13 o 
  -2  -9   8      802.37      783.45     22.23 o 
  -1  -9   8     3051.16     2949.24     54.77 o 
   0  -9   8     2261.52     2255.92     50.48 o 
   1  -9   8        1.19        1.26      4.73 o 
   2  -9   8      616.31      622.75     24.28 o 
   3  -9   8       59.97       56.49     10.00 o 
   4  -9   8       26.15       21.13      9.63 o 
   5  -9   8      686.88      657.11     26.13 o 
  -4  -8   8       76.00       80.25     10.72 o 
  -3  -8   8     1360.46     1379.86     29.59 o 
  -2  -8   8     2956.71     2874.21     42.09 o 
  -1  -8   8      307.64      321.42     46.57 o 
   0  -8   8      440.94      430.54     19.57 o 
   1  -8   8      644.06      636.13     23.27 o 
   2  -8   8        5.75       14.54      5.48 o 
   3  -8   8       28.63       28.84      7.27 o 
   4  -8   8     1165.23     1152.90     33.21 o 
   5  -8   8     2309.79     2299.51     61.93 o 
   6  -8   8        8.58       19.58      5.35 o 
  -5  -7   8        2.93        0.83      7.93 o 
  -4  -7   8     2290.54     2304.39     38.19 o 
  -3  -7   8     1990.89     1898.17     32.91 o 
  -2  -7   8       40.52       33.05      5.80 o 
  -1  -7   8     1775.35     1665.80     36.39 o 
   0  -7   8      115.85      123.01     12.25 o 
   1  -7   8      120.77      138.43     12.80 o 
   2  -7   8      182.30      170.48     18.80 o 
   3  -7   8     2591.04     2614.98     47.56 o 
   4  -7   8     2862.85     2719.66     38.17 o 
   5  -7   8       35.26       41.37      6.29 o 
   6  -7   8     1287.97     1363.40     29.38 o 
  -6  -6   8      148.74      159.06     15.47 o 
  -5  -6   8     5075.22     5164.95     59.17 o 
  -4  -6   8     1169.59     1179.56     25.29 o 
  -3  -6   8      320.39      319.76     13.87 o 
  -2  -6   8      599.36      546.06     15.86 o 
  -1  -6   8      237.15      246.46     10.90 o 
   0  -6   8        3.52        5.87      2.84 o 
   1  -6   8     2483.03     2405.74     42.31 o 
   2  -6   8     5939.31     5806.01     98.19 o 
   3  -6   8      368.09      410.53     13.47 o 
   4  -6   8      351.09      364.03     13.75 o 
   5  -6   8     5392.31     5408.99     57.87 o 
   6  -6   8     1271.07     1284.28     31.06 o 
   7  -6   8       25.24        6.85      7.92 o 
  -7  -5   8      851.67      829.73     39.25 o 
  -6  -5   8     4158.39     4530.57     93.29 o 
  -5  -5   8     1030.47     1081.28     24.14 o 
  -4  -5   8      510.83      496.93     15.60 o 
  -3  -5   8      110.04      111.80      8.56 o 
  -2  -5   8        9.16       10.35      3.37 o 
  -1  -5   8      168.85      185.13      9.73 o 
   0  -5   8     1824.25     1758.92     39.08 o 
   1  -5   8     7043.03     7074.89     74.41 o 
   2  -5   8      226.94      215.37      9.60 o 
   3  -5   8     1367.30     1401.78     24.30 o 
   4  -5   8     3370.88     3443.00     41.81 o 
   5  -5   8      373.79      401.90     14.50 o 
   6  -5   8      166.99      186.31     15.11 o 
   7  -5   8       87.74       96.02     16.16 o 
  -7  -4   8     1565.38     1534.99     37.83 o 
  -6  -4   8       91.63       95.14      8.60 o 
  -5  -4   8     1704.26     1808.37     37.24 o 
  -4  -4   8      272.31      286.23     11.53 o 
  -3  -4   8        0.14       -1.23      2.57 o 
  -2  -4   8       71.76       64.47      6.20 o 
  -1  -4   8     1473.01     1505.48     23.94 o 
   0  -4   8     2794.70     2738.69     31.01 o 
   1  -4   8        6.59       10.15      2.40 o 
   2  -4   8     9857.33    10136.83     72.36 o 
   3  -4   8     4750.04     4902.39     47.77 o 
   4  -4   8        6.89        3.71      3.20 o 
   5  -4   8      153.65      154.97     12.91 o 
   6  -4   8       19.85       20.74      5.84 o 
   7  -4   8       32.84       32.65      6.90 o 
  -7  -3   8        0.40        1.20      4.79 o 
  -6  -3   8     1571.73     1582.52     29.14 o 
  -5  -3   8      488.42      472.32     15.10 o 
  -4  -3   8       16.87       15.93      4.70 o 
  -3  -3   8     1587.85     1614.84     24.59 o 
  -2  -3   8     6673.79     6654.76     54.01 o 
  -1  -3   8     1468.34     1440.32     21.35 o 
   0  -3   8      569.51      532.15     10.04 o 
   1  -3   8    13314.50    13202.59     69.66 o 
   2  -3   8     5357.68     5484.14     38.77 o 
   3  -3   8       55.98       50.56      5.61 o 
   4  -3   8      314.30      297.37     11.48 o 
   5  -3   8      193.28      181.50     14.13 o 
   6  -3   8        6.85       14.16      6.30 o 
   7  -3   8      146.06      162.27     15.79 o 
  -8  -2   8      275.79      239.66     25.21 o 
  -7  -2   8      510.01      549.99     22.43 o 
  -6  -2   8       14.12       17.52      5.49 o 
  -5  -2   8       66.09       71.13      6.94 o 
  -4  -2   8     1514.35     1502.85     23.91 o 
  -3  -2   8     2407.32     2237.69     28.04 o 
  -2  -2   8     1006.26     1000.39     17.36 o 
  -1  -2   8     5478.01     5482.09     36.46 o 
   0  -2   8     9492.83     9231.61     75.04 o 
   1  -2   8     1562.55     1492.37     17.72 o 
   2  -2   8      173.94      174.12      6.52 o 
   3  -2   8      444.29      490.68     13.13 o 
   4  -2   8     1093.92     1039.68     26.84 o 
   5  -2   8       11.98       18.75      5.49 o 
   6  -2   8      982.90      921.92     65.07 o 
   7  -2   8     1443.64     1437.53     39.06 o 
  -8  -1   8      521.84      549.81     23.11 o 
  -7  -1   8       21.38       26.28      8.49 o 
  -6  -1   8        4.18       15.09      5.28 o 
  -5  -1   8     3648.47     3482.45     51.23 o 
  -4  -1   8     3020.63     2912.58     32.27 o 
  -3  -1   8        0.92        0.71      1.44 o 
  -2  -1   8     9775.29     9997.27     55.76 o 
  -1  -1   8     6989.28     6885.42     43.44 o 
   0  -1   8       64.27       68.36      4.49 o 
   1  -1   8       20.30       44.62      3.89 o 
   2  -1   8      810.67      873.51     13.85 o 
   3  -1   8        3.46       11.90      3.07 o 
   4  -1   8        6.30        5.71      4.00 o 
   5  -1   8     2032.03     1968.68     40.16 o 
   6  -1   8      921.07      914.60     29.51 o 
   7  -1   8        0.03       -0.46      7.10 o 
  -8   0   8        4.80       13.81      6.14 o 
  -7   0   8      104.48      104.93     25.91 o 
  -6   0   8     2584.55     2525.65     44.66 o 
  -5   0   8     1955.95     1903.73     36.27 o 
  -4   0   8     1390.03     1364.99     24.84 o 
  -3   0   8     8068.04     8148.69     56.85 o 
  -2   0   8     6203.49     6056.92     46.78 o 
  -1   0   8      159.84      202.42      6.24 o 
   0   0   8     1731.14     1746.07     18.90 o 
   1   0   8      175.95      173.35      6.42 o 
   2   0   8      181.90      189.21      6.68 o 
   3   0   8     1455.50     1450.41     23.47 o 
   4   0   8     3391.92     3374.27     81.59 o 
   5   0   8     1346.71     1228.25     31.68 o 
   6   0   8       17.17       27.08      6.97 o 
   7   0   8     1752.89     1616.94     65.71 o 
  -8   1   8      280.39      304.73     39.75 o 
  -7   1   8     1849.13     1896.41     42.41 o 
  -6   1   8      369.28      380.07     17.14 o 
  -5   1   8     2825.82     2812.42     36.77 o 
  -4   1   8     6738.56     6986.59     56.80 o 
  -3   1   8      871.51      829.49     16.36 o 
  -2   1   8       88.47       69.22      5.63 o 
  -1   1   8     1208.53     1144.04     14.48 o 
   0   1   8       29.02       37.30      3.48 o 
   1   1   8      365.99      361.92     11.27 o 
   2   1   8      825.21      754.55     16.11 o 
   3   1   8     4144.37     4102.46     68.47 o 
   4   1   8      536.96      510.37     17.49 o 
   5   1   8      699.40      707.10     24.68 o 
   6   1   8     1558.73     1554.81     39.34 o 
   7   1   8      195.04      191.84     17.60 o 
  -8   2   8     1011.96     1019.83     41.43 o 
  -7   2   8       18.74       24.31      7.65 o 
  -6   2   8     1470.52     1479.51     25.77 o 
  -5   2   8     5455.44     5494.91     51.23 o 
  -4   2   8      752.18      752.09     16.55 o 
  -3   2   8      488.17      444.73     12.24 o 
  -2   2   8      351.74      314.05     10.21 o 
  -1   2   8       75.01       78.94      4.37 o 
   0   2   8      108.64      117.15      5.57 o 
   1   2   8     2777.55     2696.21     31.06 o 
   2   2   8     4735.24     4626.25     45.19 o 
   3   2   8      457.82      444.13     22.35 o 
   4   2   8     3178.00     2962.55     38.90 o 
   5   2   8     3202.10     3061.36     42.26 o 
   6   2   8      211.93      233.84     18.13 o 
  -8   3   8      187.23      217.90     23.74 o 
  -7   3   8     4018.99     4004.81     47.52 o 
  -6   3   8     3157.99     3121.37     39.05 o 
  -5   3   8      236.56      214.70     10.60 o 
  -4   3   8      544.32      526.81     14.29 o 
  -3   3   8      537.14      574.19     14.45 o 
  -2   3   8       33.51       43.73      4.99 o 
  -1   3   8      517.19      500.78     16.55 o 
   0   3   8     2409.81     2397.16     39.57 o 
   1   3   8     2038.86     1972.15     27.40 o 
   2   3   8      744.32      733.77     17.48 o 
   3   3   8     4289.64     4157.11     46.38 o 
   4   3   8     1339.38     1353.23     26.92 o 
   5   3   8       24.62       17.23      4.58 o 
   6   3   8      300.78      288.29     19.93 o 
  -8   4   8     3380.37     3433.78     59.91 o 
  -7   4   8     1289.50     1306.42     26.37 o 
  -6   4   8      107.14      124.95      9.47 o 
  -5   4   8     1828.56     1690.58     27.76 o 
  -4   4   8       15.83       19.53      3.84 o 
  -3   4   8        2.25        4.43      2.76 o 
  -2   4   8      527.66      511.95     13.51 o 
  -1   4   8     1983.14     2006.43     26.67 o 
   0   4   8       37.73       34.21      6.04 o 
   1   4   8      240.94      293.83     10.66 o 
   2   4   8     3696.93     3589.84     41.44 o 
   3   4   8      555.81      581.16     16.64 o 
   4   4   8       76.79       74.66      9.59 o 
   5   4   8      626.19      551.03     18.65 o 
  -8   5   8      259.30      256.73     18.28 o 
  -7   5   8       59.17       68.05     11.17 o 
  -6   5   8      782.02      766.91     22.51 o 
  -5   5   8      244.95      202.41     11.27 o 
  -4   5   8        5.81        6.08      3.02 o 
  -3   5   8     1327.85     1258.66     22.98 o 
  -2   5   8     1876.17     1817.59     27.13 o 
  -1   5   8      186.90      172.47      9.09 o 
   0   5   8     1431.37     1439.59     32.23 o 
   1   5   8     4523.60     4357.49     59.19 o 
   2   5   8      462.92      466.36     14.95 o 
   3   5   8      187.89      215.16     12.36 o 
   4   5   8      453.33      478.38     16.65 o 
   5   5   8       66.71       56.64      9.36 o 
  -8   6   8      300.52      299.15     19.97 o 
  -7   6   8      431.77      436.46     20.69 o 
  -6   6   8       22.25       10.35      6.45 o 
  -5   6   8        0.25       16.32      3.88 o 
  -4   6   8     1536.05     1509.15     26.77 o 
  -3   6   8      215.62      196.75     11.23 o 
  -2   6   8      309.04      280.57     11.32 o 
  -1   6   8     4888.80     4817.50     79.90 o 
   0   6   8     2753.30     2695.66     71.47 o 
   1   6   8      203.63      226.26     15.80 o 
   2   6   8      818.37      805.49     26.62 o 
   3   6   8      526.98      540.15     17.46 o 
   4   6   8        0.87        0.42      5.16 o 
  -7   7   8      280.60      283.12     19.28 o 
  -6   7   8      157.71      170.03     18.59 o 
  -5   7   8      803.44      796.82     24.11 o 
  -4   7   8      590.15      611.37     17.55 o 
  -3   7   8      409.42      407.66     14.21 o 
  -2   7   8     4569.93     4451.19     61.64 o 
  -1   7   8      655.87      618.58     22.45 o 
   0   7   8       77.37       81.66     10.28 o 
   1   7   8      785.87      803.59     26.71 o 
   2   7   8      158.22      132.78     13.57 o 
   3   7   8       16.83       19.30      7.92 o 
  -7   8   8      107.18      120.32     14.49 o 
  -6   8   8      739.57      733.85     27.95 o 
  -5   8   8      298.92      287.90     18.43 o 
  -4   8   8      392.91      409.11     24.33 o 
  -3   8   8     1962.83     1960.41     32.68 o 
  -2   8   8      241.31      244.20     16.69 o 
  -1   8   8      441.86      467.86     20.84 o 
   0   8   8      897.47      920.71     29.36 o 
   1   8   8      166.65      177.47     15.62 o 
   2   8   8       30.56       36.88      7.67 o 
  -6   9   8      118.77      127.35     13.85 o 
  -5   9   8     1652.80     1648.72     40.51 o 
  -4   9   8     1728.01     1717.97     54.36 o 
  -3   9   8      146.58      147.53     20.14 o 
  -2   9   8      865.26      920.89     29.72 o 
  -1   9   8      629.25      602.04     24.34 o 
   0   9   8      130.55      140.69     14.41 o 
   1   9   8       64.22       69.02     15.93 o 
  -4  10   8        9.25        7.77      8.51 o 
  -3  10   8      630.49      620.55     24.67 o 
  -2  10   8      263.31      284.95     19.53 o 
  -1  10   8       49.13       49.84     12.89 o 
  -1 -10   9        9.84       13.71      7.82 o 
   0 -10   9     1960.36     1939.84     46.51 o 
   1 -10   9     1625.31     1562.44     41.12 o 
   2 -10   9        6.28       12.46      6.27 o 
   3 -10   9      988.53      954.09     32.38 o 
  -3  -9   9      641.64      686.64     21.71 o 
  -2  -9   9      390.48      418.48     20.66 o 
  -1  -9   9     3806.53     3880.45    169.62 o 
   0  -9   9      893.42      943.90     55.65 o 
   1  -9   9       31.64       48.41      8.67 o 
   2  -9   9      998.14      932.19     30.58 o 
   3  -9   9      815.92      845.18     29.44 o 
   4  -9   9       64.21       66.12     16.17 o 
   5  -9   9       31.48       27.79      7.55 o 
  -4  -8   9       41.54       35.26      8.11 o 
  -3  -8   9      809.00      865.85     44.02 o 
  -2  -8   9     3167.41     3122.09     44.33 o 
  -1  -8   9     1273.18     1354.21     39.91 o 
   0  -8   9      871.43      851.06     28.11 o 
   1  -8   9     2990.00     2898.51     52.50 o 
   2  -8   9      585.17      579.27     23.15 o 
   3  -8   9        0.70       -2.70     11.23 o 
   4  -8   9      157.43      150.87     14.52 o 
   5  -8   9      439.18      427.54     37.72 o 
  -5  -7   9       19.97       22.20      6.56 o 
  -4  -7   9     2536.50     2580.21     41.28 o 
  -3  -7   9     2058.57     2025.43     42.90 o 
  -2  -7   9      451.93      407.69     14.72 o 
  -1  -7   9     1553.48     1553.44     28.03 o 
   0  -7   9     3504.72     3537.43     55.52 o 
   1  -7   9      198.05      202.75     15.53 o 
   2  -7   9       67.69       59.01      8.88 o 
   3  -7   9      102.63      106.52     11.64 o 
   4  -7   9     1133.67     1072.91     70.56 o 
   5  -7   9       18.26       13.14      4.02 o 
   6  -7   9     1581.76     1619.61     32.71 o 
  -6  -6   9      225.97      211.26     18.12 o 
  -5  -6   9     2732.49     2685.50     41.74 o 
  -4  -6   9     3002.06     2961.53     41.64 o 
  -3  -6   9      215.66      203.94     11.74 o 
  -2  -6   9     3934.71     3743.81     44.29 o 
  -1  -6   9     1768.16     1770.49     28.54 o 
   0  -6   9      119.71      106.23     11.03 o 
   1  -6   9       61.63       60.44      8.99 o 
   2  -6   9      911.06      852.62     25.74 o 
   3  -6   9      542.98      585.64     16.62 o 
   4  -6   9      187.16      174.72     11.00 o 
   5  -6   9     3499.61     3452.30     48.66 o 
   6  -6   9     1180.60     1131.13     65.97 o 
  -6  -5   9     1853.40     1918.82     35.27 o 
  -5  -5   9     2054.83     2073.48     34.96 o 
  -4  -5   9      954.27      893.09     21.81 o 
  -3  -5   9     3290.52     3327.65     41.33 o 
  -2  -5   9      128.31      149.98      9.74 o 
  -1  -5   9       57.69       56.87      6.18 o 
   0  -5   9       25.42       31.80      7.47 o 
   1  -5   9      898.29      841.81     24.17 o 
   2  -5   9      228.46      258.01     14.32 o 
   3  -5   9     1856.94     1789.48     28.66 o 
   4  -5   9     4781.94     4811.34     51.61 o 
   5  -5   9     1529.40     1458.91     28.38 o 
   6  -5   9      333.20      336.36     20.52 o 
   7  -5   9     1106.05     1099.75     34.55 o 
  -7  -4   9     1380.40     1341.13     54.58 o 
  -6  -4   9      414.26      383.34     14.90 o 
  -5  -4   9     1676.28     1729.36     35.87 o 
  -4  -4   9     4197.01     4337.14     59.31 o 
  -3  -4   9      112.96      129.52      9.02 o 
  -2  -4   9      192.23      219.82     12.17 o 
  -1  -4   9      757.38      691.61     15.78 o 
   0  -4   9      113.93       84.08      6.61 o 
   1  -4   9      240.22      220.45      7.37 o 
   2  -4   9     4966.30     4813.30     45.98 o 
   3  -4   9     3057.72     3151.40     38.01 o 
   4  -4   9     1263.92     1164.18     31.30 o 
   5  -4   9     1090.13     1068.33     29.56 o 
   6  -4   9      711.50      766.99     27.22 o 
   7  -4   9        2.86        9.09      5.99 o 
  -7  -3   9       61.69       64.50      9.35 o 
  -6  -3   9     2426.68     2382.88     47.16 o 
  -5  -3   9     4165.75     4114.57     46.70 o 
  -4  -3   9     1105.86     1002.78     21.03 o 
  -3  -3   9      109.00      106.44      7.79 o 
  -2  -3   9      805.70      770.50     16.66 o 
  -1  -3   9     1196.92     1078.49     19.12 o 
   0  -3   9       38.04       36.23      3.52 o 
   1  -3   9     7407.21     7286.73     47.65 o 
   2  -3   9     3204.35     3191.91     35.84 o 
   3  -3   9        0.94        3.75      3.92 o 
   4  -3   9     2279.85     2068.19     38.87 o 
   5  -3   9      596.35      616.18     28.22 o 
   6  -3   9       49.44       52.59      8.99 o 
   7  -3   9        7.03       23.40      6.99 o 
  -8  -2   9      658.68      722.55     38.52 o 
  -7  -2   9     2000.77     1962.08     43.48 o 
  -6  -2   9     1551.23     1473.91     35.66 o 
  -5  -2   9       40.99       50.43     11.36 o 
  -4  -2   9       64.04       75.53      6.65 o 
  -3  -2   9      311.14      326.91     10.68 o 
  -2  -2   9      910.40      923.66     17.53 o 
  -1  -2   9      497.46      476.76     13.60 o 
   0  -2   9     5152.42     4873.04     50.95 o 
   1  -2   9     1896.40     1809.03     20.81 o 
   2  -2   9      820.09      852.56     18.48 o 
   3  -2   9     4341.74     4349.72     43.83 o 
   4  -2   9      843.69      841.40     26.68 o 
   5  -2   9        7.95       -1.01      4.25 o 
   6  -2   9      286.59      271.49     18.32 o 
   7  -2   9      248.75      250.49     19.14 o 
  -8  -1   9     1236.98     1242.21     35.93 o 
  -7  -1   9      493.75      501.73     41.46 o 
  -6  -1   9       11.91        5.82      4.57 o 
  -5  -1   9       35.53       37.86      6.80 o 
  -4  -1   9      178.96      175.11     12.45 o 
  -3  -1   9        4.85        7.21      2.79 o 
  -2  -1   9     4245.98     4173.32     84.68 o 
  -1  -1   9     8302.91     8420.62     67.09 o 
   0  -1   9      820.62      815.65     13.25 o 
   1  -1   9     1483.96     1388.16     17.81 o 
   2  -1   9     3067.41     3020.61     28.65 o 
   3  -1   9      328.76      321.48     11.00 o 
   4  -1   9      469.45      450.96     18.57 o 
   5  -1   9      487.89      479.98     20.22 o 
   6  -1   9       65.38       83.44     11.42 o 
   7  -1   9       13.01       15.04      9.41 o 
  -8   0   9       99.43       86.32     22.20 o 
  -7   0   9        2.53        3.28      3.81 o 
  -6   0   9        0.14        1.71      3.51 o 
  -5   0   9      800.76      746.50     45.48 o 
  -4   0   9      963.40      935.35     24.69 o 
  -3   0   9     6874.99     6999.15     55.27 o 
  -2   0   9     6064.94     6066.17     50.95 o 
  -1   0   9      511.56      487.52     11.66 o 
   0   0   9     1597.78     1624.99     19.37 o 
   1   0   9     1869.73     1743.08     20.42 o 
   2   0   9     1025.25     1044.41     21.52 o 
   3   0   9      154.43      149.28     14.31 o 
   4   0   9       90.30       77.77     16.70 o 
   5   0   9      506.66      493.94     20.97 o 
   6   0   9      369.20      363.53     21.49 o 
  -8   1   9      138.18      166.21     15.01 o 
  -7   1   9        0.03        1.54      5.93 o 
  -6   1   9      215.84      207.80     14.79 o 
  -5   1   9     1041.96     1032.22     20.67 o 
  -4   1   9     5127.36     5157.71     48.27 o 
  -3   1   9     2748.34     2696.41     31.96 o 
  -2   1   9      204.90      202.32      8.85 o 
  -1   1   9     4735.70     4679.77     34.42 o 
   0   1   9      100.19       93.55      5.34 o 
   1   1   9      110.23      107.63      5.85 o 
   2   1   9       24.29       28.47      4.31 o 
   3   1   9      199.30      182.43     12.00 o 
   4   1   9      352.03      360.28     14.50 o 
   5   1   9      198.17      199.91     20.00 o 
   6   1   9     1740.13     1823.48     43.81 o 
  -8   2   9      190.78      204.83     16.69 o 
  -7   2   9       19.64       30.00      6.96 o 
  -6   2   9     1239.98     1215.84     28.31 o 
  -5   2   9     2446.97     2406.26     39.30 o 
  -4   2   9      685.21      677.58     19.50 o 
  -3   2   9     1089.63     1019.15     23.42 o 
  -2   2   9     5085.10     4946.76     45.67 o 
  -1   2   9      737.36      703.70     19.91 o 
   0   2   9       61.39       65.33      4.67 o 
   1   2   9      186.86      203.59     10.80 o 
   2   2   9      237.82      233.07     10.47 o 
   3   2   9        0.32        3.11      3.06 o 
   4   2   9     1282.55     1260.68     41.20 o 
   5   2   9     2363.33     2246.70     46.48 o 
   6   2   9      503.47      523.68     23.50 o 
  -8   3   9       81.80      105.83     17.98 o 
  -7   3   9     1506.61     1395.55     27.29 o 
  -6   3   9     2963.97     2882.97     38.52 o 
  -5   3   9      784.90      804.41     20.32 o 
  -4   3   9     1976.21     2051.47     29.86 o 
  -3   3   9     2367.03     2272.31     30.34 o 
  -2   3   9      555.92      498.47     16.75 o 
  -1   3   9        2.56        3.94      3.33 o 
   0   3   9       98.64      103.40      9.39 o 
   1   3   9      842.45      853.26     18.11 o 
   2   3   9       68.67       90.05      7.80 o 
   3   3   9     3675.94     3450.83     43.04 o 
   4   3   9     1729.18     1739.31     31.47 o 
   5   3   9      234.33      229.63     13.66 o 
  -8   4   9     1220.38     1257.22     34.76 o 
  -7   4   9     1006.23     1057.00     25.83 o 
  -6   4   9        8.05        9.38      3.61 o 
  -5   4   9     2353.41     2345.81     34.18 o 
  -4   4   9     2152.41     2048.48     41.73 o 
  -3   4   9      111.53      130.10      8.93 o 
  -2   4   9      914.00      848.32     18.32 o 
  -1   4   9       15.66       29.85      6.03 o 
   0   4   9        4.78        4.06      3.63 o 
   1   4   9      358.53      351.54     16.15 o 
   2   4   9     3414.91     3304.92     41.62 o 
   3   4   9      647.66      652.10     18.35 o 
   4   4   9      450.31      396.22     15.28 o 
   5   4   9     1725.50     1651.69     33.43 o 
  -8   5   9      368.94      376.78     21.59 o 
  -7   5   9      695.39      734.24     27.53 o 
  -6   5   9     2593.64     2696.91     39.82 o 
  -5   5   9     1759.03     1726.52     29.80 o 
  -4   5   9        3.56       -1.27      2.85 o 
  -3   5   9      130.32      175.41     11.88 o 
  -2   5   9      117.32      116.25      8.39 o 
  -1   5   9       23.62       19.30      7.49 o 
   0   5   9      472.37      490.18     19.95 o 
   1   5   9     1268.11     1229.59     41.30 o 
   2   5   9     1201.70     1166.61     47.41 o 
   3   5   9      764.66      734.30     25.83 o 
   4   5   9     2467.27     2471.64     40.58 o 
  -8   6   9     1172.00     1288.82     52.08 o 
  -7   6   9     1049.25     1083.17     32.78 o 
  -6   6   9      516.27      542.73     17.60 o 
  -5   6   9      325.73      316.56     20.69 o 
  -4   6   9       16.14       19.45      4.36 o 
  -3   6   9       77.07       72.75      7.42 o 
  -2   6   9       27.33       28.22      4.91 o 
  -1   6   9     1806.05     1736.39     37.42 o 
   0   6   9     1857.46     1832.47     44.13 o 
   1   6   9      402.67      422.63     19.06 o 
   2   6   9      783.74      785.80     27.16 o 
   3   6   9     2651.96     2646.22     52.08 o 
   4   6   9      573.71      607.89     22.93 o 
  -7   7   9       37.85       23.12     14.99 o 
  -6   7   9      146.21      163.63     14.58 o 
  -5   7   9        3.85       11.35      4.05 o 
  -4   7   9        7.08       11.46      6.73 o 
  -3   7   9      164.52      175.27     11.18 o 
  -2   7   9     2041.79     1935.03     40.76 o 
  -1   7   9     2027.94     1982.83     42.04 o 
   0   7   9       68.76       85.39     14.84 o 
   1   7   9     1990.43     2003.28     44.53 o 
   2   7   9     1833.14     1851.67     43.91 o 
   3   7   9      103.21       88.55     11.89 o 
  -6   8   9       29.20       29.89      7.32 o 
  -5   8   9       38.48       38.96     16.17 o 
  -4   8   9      269.11      273.00     13.96 o 
  -3   8   9     1398.46     1466.22     37.25 o 
  -2   8   9      744.90      727.92     26.12 o 
  -1   8   9      872.55      863.46     28.99 o 
   0   8   9     2587.07     2519.42     80.17 o 
   1   8   9      834.55      839.17     45.88 o 
   2   8   9       27.60       25.20      6.39 o 
  -5   9   9      560.01      601.72     24.85 o 
  -4   9   9     1102.24     1128.23     33.29 o 
  -3   9   9      413.87      415.15     24.83 o 
  -2   9   9     1103.12     1190.57     36.84 o 
  -1   9   9     2402.04     2361.94     50.89 o 
   0   9   9      327.95      300.39     20.49 o 
   0 -10  10      370.74      355.89     32.28 o 
   1 -10  10     1656.86     1733.21     45.51 o 
   2 -10  10       48.70       24.95     10.81 o 
  -2  -9  10        2.04        0.43      6.62 o 
  -1  -9  10      975.48     1040.71     33.47 o 
   0  -9  10     1467.16     1483.02     78.89 o 
   1  -9  10      143.94      138.61     14.77 o 
   2  -9  10     1674.30     1604.83     41.14 o 
   3  -9  10     1471.68     1517.92     41.44 o 
   4  -9  10       56.26       46.67      9.35 o 
  -4  -8  10        0.68       -4.74      5.30 o 
  -3  -8  10      266.38      267.80     18.54 o 
  -2  -8  10     1570.39     1508.66     31.27 o 
  -1  -8  10      650.30      677.70     25.51 o 
   0  -8  10     1124.73     1080.21     32.11 o 
   1  -8  10     3364.77     3207.29     55.80 o 
   2  -8  10     1762.11     1637.97     71.18 o 
   3  -8  10       36.14       40.28     20.40 o 
   4  -8  10      478.75      486.37     27.45 o 
   5  -8  10       26.75       27.03      9.63 o 
  -5  -7  10       20.12       19.50      5.51 o 
  -4  -7  10      595.34      631.05     24.85 o 
  -3  -7  10     1489.71     1561.29     31.06 o 
  -2  -7  10      788.07      792.77     20.79 o 
  -1  -7  10     1513.63     1407.76     35.54 o 
   0  -7  10     3913.04     3817.59     60.25 o 
   1  -7  10      482.45      481.98     20.90 o 
   2  -7  10       10.40       13.96      8.83 o 
   3  -7  10      250.59      296.46     24.17 o 
   4  -7  10        0.31       15.19      5.76 o 
   5  -7  10       25.50       32.45      9.40 o 
  -5  -6  10      571.60      580.95     19.75 o 
  -4  -6  10      868.01      859.68     22.51 o 
  -3  -6  10       11.18       10.50      4.28 o 
  -2  -6  10     2349.11     2435.95     55.55 o 
  -1  -6  10     4685.49     4717.81     97.83 o 
   0  -6  10      708.96      648.46     26.11 o 
   1  -6  10     1235.30     1132.14     39.69 o 
   2  -6  10      383.53      390.90     24.38 o 
   3  -6  10        2.55        0.89      4.59 o 
   4  -6  10        3.06        4.24      6.16 o 
   5  -6  10     1016.82     1026.04     24.59 o 
   6  -6  10      607.86      645.90     25.83 o 
  -6  -5  10      572.13      583.86     19.38 o 
  -5  -5  10      811.92      820.15     21.72 o 
  -4  -5  10      973.84      968.10     22.96 o 
  -3  -5  10     6140.93     6261.73     61.04 o 
  -2  -5  10     4012.33     3944.64     45.34 o 
  -1  -5  10      374.96      362.64     13.07 o 
   0  -5  10      783.59      781.49     17.90 o 
   1  -5  10      194.48      209.39     14.22 o 
   2  -5  10      223.01      193.70     14.22 o 
   3  -5  10      395.41      350.85     20.06 o 
   4  -5  10      688.36      668.42     18.90 o 
   5  -5  10     1046.09      996.44     61.46 o 
   6  -5  10      158.93      192.66     16.41 o 
  -7  -4  10      694.29      695.42     37.53 o 
  -6  -4  10       70.09       71.93      9.84 o 
  -5  -4  10     1371.22     1319.77     26.88 o 
  -4  -4  10     3713.18     3821.57     45.73 o 
  -3  -4  10     1883.01     1890.76     29.58 o 
  -2  -4  10      549.47      549.02     15.44 o 
  -1  -4  10      311.46      344.34     15.19 o 
   0  -4  10      105.60       93.10      7.59 o 
   1  -4  10      233.80      225.71     16.99 o 
   2  -4  10      909.10      861.28     27.04 o 
   3  -4  10     1400.73     1348.47     24.75 o 
   4  -4  10      807.41      821.45     20.49 o 
   5  -4  10      808.12      873.83     27.95 o 
   6  -4  10     1897.85     1954.50     45.66 o 
  -7  -3  10        0.67       13.82      5.79 o 
  -6  -3  10     1491.77     1479.81     37.84 o 
  -5  -3  10     3716.77     3702.26     68.59 o 
  -4  -3  10     1250.27     1243.21     37.77 o 
  -3  -3  10     1025.64     1044.42     24.02 o 
  -2  -3  10       38.67       51.95      6.47 o 
  -1  -3  10        9.50        8.61      3.04 o 
   0  -3  10     1070.54     1052.36     19.62 o 
   1  -3  10      782.02      750.22     13.67 o 
   2  -3  10     1815.76     1900.75     28.09 o 
   3  -3  10      183.46      181.52     10.22 o 
   4  -3  10     2000.99     2028.21     40.30 o 
   5  -3  10     2246.52     2281.09     45.51 o 
   6  -3  10      113.47      104.37     12.40 o 
  -7  -2  10     1573.95     1584.44     40.53 o 
  -6  -2  10     2776.20     2619.65     71.94 o 
  -5  -2  10      177.63      172.48     14.70 o 
  -4  -2  10     1054.23     1055.41     27.97 o 
  -3  -2  10     1771.54     1835.31     26.82 o 
  -2  -2  10        4.98        3.46      3.87 o 
  -1  -2  10      386.54      369.80     11.31 o 
   0  -2  10     1917.48     1886.17     21.63 o 
   1  -2  10     1308.75     1319.91     25.18 o 
   2  -2  10      916.60      914.55     15.63 o 
   3  -2  10     2228.86     2287.64     51.01 o 
   4  -2  10     3466.12     3462.96     54.26 o 
   5  -2  10       19.10       20.34      6.24 o 
   6  -2  10      370.49      330.25     20.69 o 
  -8  -1  10     3235.57     3284.92     60.92 o 
  -7  -1  10     1198.98     1246.90     35.56 o 
  -6  -1  10      325.00      324.93     23.95 o 
  -5  -1  10     1278.68     1267.82     31.99 o 
  -4  -1  10     1147.79     1087.02     27.99 o 
  -3  -1  10      395.87      389.06     15.97 o 
  -2  -1  10        3.87        5.72      4.72 o 
  -1  -1  10     2576.72     2640.99     26.42 o 
   0  -1  10     2554.08     2400.08     24.91 o 
   1  -1  10     2045.29     1995.66     24.54 o 
   2  -1  10     1780.96     1743.89     25.59 o 
   3  -1  10     1839.63     1913.55     37.15 o 
   4  -1  10      375.65      350.79     17.87 o 
   5  -1  10      793.40      769.13     26.82 o 
   6  -1  10        6.77       23.74      6.52 o 
  -8   0  10      373.11      386.57     20.93 o 
  -7   0  10       57.65       73.27     10.05 o 
  -6   0  10      837.28      778.15     25.94 o 
  -5   0  10       16.09       11.80      9.42 o 
  -4   0  10        0.12        2.00      4.41 o 
  -3   0  10      609.55      650.77     31.81 o 
  -2   0  10     2224.74     2106.36     27.56 o 
  -1   0  10     1549.01     1560.29     22.81 o 
   0   0  10     3497.16     3498.25     30.83 o 
   1   0  10     4111.03     4085.61     34.45 o 
   2   0  10      292.71      335.62     11.65 o 
   3   0  10      397.83      399.24     13.47 o 
   4   0  10     1544.80     1519.48     35.75 o 
   5   0  10      120.23      134.31     31.05 o 
   6   0  10      112.98      125.11     14.86 o 
  -8   1  10      366.26      395.47     21.17 o 
  -7   1  10      691.01      671.05     25.31 o 
  -6   1  10       73.73       88.96     10.03 o 
  -5   1  10        1.18        3.94      4.20 o 
  -4   1  10     1567.71     1536.53     32.63 o 
  -3   1  10      327.99      320.42     11.25 o 
  -2   1  10       20.41       27.40      4.35 o 
  -1   1  10     3193.85     3089.43     34.40 o 
   0   1  10     7032.63     7168.43     54.82 o 
   1   1  10       11.03       18.40      3.81 o 
   2   1  10      933.72      960.36     22.59 o 
   3   1  10     1078.20     1062.85     30.41 o 
   4   1  10       65.35       85.15     10.14 o 
   5   1  10       26.89       25.97      7.18 o 
   6   1  10      702.24      676.97     44.10 o 
  -8   2  10      603.35      647.97     25.89 o 
  -7   2  10        0.09        1.84      4.80 o 
  -6   2  10       30.08       21.21      9.28 o 
  -5   2  10      604.48      637.31     17.34 o 
  -4   2  10      155.63      180.16     10.20 o 
  -3   2  10     2395.25     2343.12     33.28 o 
  -2   2  10     4813.19     4908.46     70.36 o 
  -1   2  10     3105.55     3005.18     34.95 o 
   0   2  10        0.21        7.11      2.93 o 
   1   2  10     1441.75     1425.26     24.02 o 
   2   2  10     1473.58     1440.41     27.59 o 
   3   2  10        8.41        7.13      3.25 o 
   4   2  10       31.28       35.85      5.92 o 
   5   2  10      583.01      562.54     23.56 o 
  -8   3  10       26.06       49.49      8.45 o 
  -7   3  10      130.75      139.87     18.17 o 
  -6   3  10      574.36      556.09     16.93 o 
  -5   3  10      312.22      326.63     12.63 o 
  -4   3  10     1072.65     1052.84     30.64 o 
  -3   3  10     4696.72     4761.90     48.58 o 
  -2   3  10     2248.78     2236.09     31.36 o 
  -1   3  10      561.12      534.12     14.62 o 
   0   3  10      820.17      877.51     24.58 o 
   1   3  10      284.05      291.91     14.35 o 
   2   3  10       93.88       89.43     12.12 o 
   3   3  10      111.33      124.17      9.85 o 
   4   3  10      655.01      628.51     19.14 o 
   5   3  10      138.56      163.39     15.50 o 
  -8   4  10      123.80       97.77     17.56 o 
  -7   4  10      746.06      741.88     20.75 o 
  -6   4  10        4.11        2.58      3.52 o 
  -5   4  10     1326.08     1376.74     42.32 o 
  -4   4  10     1840.30     1825.69     29.79 o 
  -3   4  10      323.37      342.19     13.38 o 
  -2   4  10     3277.45     3180.54     48.59 o 
  -1   4  10     2083.02     2048.06     39.03 o 
   0   4  10      274.83      278.67     14.96 o 
   1   4  10       43.62       39.48      7.12 o 
   2   4  10      709.62      797.32     26.38 o 
   3   4  10      815.34      777.54     21.14 o 
   4   4  10       13.40        9.50      8.19 o 
  -8   5  10      215.34      243.88     24.86 o 
  -7   5  10      258.88      285.20     15.16 o 
  -6   5  10     1984.01     1863.39     32.81 o 
  -5   5  10     2713.24     2632.78     38.21 o 
  -4   5  10        0.59        4.35      3.31 o 
  -3   5  10     2653.17     2529.25     35.30 o 
  -2   5  10     2437.94     2342.47     33.56 o 
  -1   5  10       15.51        6.68     12.78 o 
   0   5  10      372.86      341.18     16.06 o 
   1   5  10      852.91      901.63     27.60 o 
   2   5  10      424.09      381.67     23.99 o 
   3   5  10      604.99      617.52     24.22 o 
   4   5  10     2071.58     2084.77     38.22 o 
  -7   6  10     1619.39     1637.34     41.56 o 
  -6   6  10     1219.04     1144.63     26.36 o 
  -5   6  10      405.17      403.92     15.28 o 
  -4   6  10      841.66      830.42     21.07 o 
  -3   6  10      783.81      844.91     26.25 o 
  -2   6  10       29.17       20.91      5.81 o 
  -1   6  10        1.19        8.56      5.39 o 
   0   6  10      447.82      504.50     21.33 o 
   1   6  10      214.78      232.48     17.37 o 
   2   6  10     1131.23     1149.03     41.19 o 
   3   6  10     2337.00     2229.54     56.80 o 
  -7   7  10       66.39       77.32     11.39 o 
  -6   7  10     1118.60     1174.80     34.46 o 
  -5   7  10     1349.53     1376.28     28.78 o 
  -4   7  10      245.51      277.22     20.33 o 
  -3   7  10        0.67       -5.99      8.13 o 
  -2   7  10       20.26       31.53      7.57 o 
  -1   7  10      521.35      596.03     23.94 o 
   0   7  10        2.20       -1.07      5.19 o 
   1   7  10     1610.41     1730.87     43.11 o 
   2   7  10     2496.88     2474.88     52.15 o 
  -6   8  10      844.48      827.37     29.67 o 
  -5   8  10       48.03       61.59      7.77 o 
  -4   8  10        8.64       11.56      4.48 o 
  -3   8  10      171.20      161.71     14.90 o 
  -2   8  10      427.43      440.81     40.44 o 
  -1   8  10      148.88      157.24     15.47 o 
   0   8  10     2729.99     2713.57     75.09 o 
   1   8  10     2192.80     2199.02     50.15 o 
  -4   9  10      409.91      348.15     19.89 o 
  -3   9  10       81.09      110.81     12.67 o 
  -2   9  10      327.88      318.23     21.48 o 
  -1   9  10     2544.83     2569.32     87.15 o 
  -1  -9  11       26.17       23.44      8.16 o 
   0  -9  11      228.04      257.00     19.73 o 
   1  -9  11        0.07       -2.68     10.53 o 
   2  -9  11      862.19      872.46     31.27 o 
   3  -9  11     1810.69     1796.17     46.10 o 
  -3  -8  11      116.00      133.22     12.01 o 
  -2  -8  11       22.79       18.88      7.24 o 
  -1  -8  11       64.74       64.96     16.30 o 
   0  -8  11      278.88      296.18     19.96 o 
   1  -8  11     2824.19     2970.38     81.10 o 
   2  -8  11     1944.19     1876.80     44.39 o 
   3  -8  11       28.44       38.28      8.91 o 
   4  -8  11      518.61      553.27     24.33 o 
  -4  -7  11        0.37       -3.07     10.32 o 
  -3  -7  11      346.11      380.20     15.22 o 
  -2  -7  11       11.21       15.00      4.51 o 
  -1  -7  11      258.73      285.66     27.16 o 
   0  -7  11     3448.02     3361.10    109.81 o 
   1  -7  11     1961.92     1916.35     49.22 o 
   2  -7  11      235.87      290.83     19.21 o 
   3  -7  11      772.22      810.66     29.66 o 
   4  -7  11      595.62      592.96     24.55 o 
   5  -7  11        0.07       -2.02      5.14 o 
  -5  -6  11       96.00       96.78      9.68 o 
  -4  -6  11      202.28      212.05     13.47 o 
  -3  -6  11        0.82        6.85      3.69 o 
  -2  -6  11      749.78      802.03     35.47 o 
  -1  -6  11     1813.13     1837.03     31.11 o 
   0  -6  11      308.97      349.46     17.24 o 
   1  -6  11     1134.85     1121.13     31.08 o 
   2  -6  11     1966.31     1935.27     42.18 o 
   3  -6  11      661.91      631.64     24.39 o 
   4  -6  11       44.42       56.98      9.62 o 
   5  -6  11        4.18       10.55      6.93 o 
  -6  -5  11        0.85        3.02      5.14 o 
  -5  -5  11        4.53        0.58      3.69 o 
  -4  -5  11       25.77       32.33      6.18 o 
  -3  -5  11     2105.90     2059.20     33.50 o 
  -2  -5  11     4920.63     4857.26     54.59 o 
  -1  -5  11      265.72      296.98     12.30 o 
   0  -5  11     1139.89     1129.26     29.65 o 
   1  -5  11     3954.37     3766.35     56.20 o 
   2  -5  11      133.77      144.69     13.33 o 
   3  -5  11        5.82       -0.75      2.94 o 
   4  -5  11      107.19      119.81     10.04 o 
   5  -5  11       98.24      118.85     12.79 o 
   6  -5  11      161.82      165.84     15.60 o 
  -6  -4  11       28.20       35.89     10.35 o 
  -5  -4  11      380.67      401.17     19.40 o 
  -4  -4  11     1966.09     1975.72     32.78 o 
  -3  -4  11     2746.95     2721.48     37.55 o 
  -2  -4  11      121.56      117.34      8.88 o 
  -1  -4  11     2402.31     2467.27     33.58 o 
   0  -4  11     3041.20     2915.78     35.98 o 
   1  -4  11       27.49       34.26      7.53 o 
   2  -4  11      359.00      340.59     12.46 o 
   3  -4  11        0.06        3.39      3.58 o 
   4  -4  11      114.77      107.20     19.58 o 
   5  -4  11      216.98      213.81     16.52 o 
   6  -4  11     1290.39     1274.10     36.96 o 
  -7  -3  11       19.16       21.58      6.22 o 
  -6  -3  11      630.27      635.67     25.12 o 
  -5  -3  11     1788.96     1737.38     40.03 o 
  -4  -3  11      326.87      355.52     17.15 o 
  -3  -3  11      824.60      797.87     22.63 o 
  -2  -3  11     4986.12     5076.83     59.57 o 
  -1  -3  11      725.03      704.39     16.87 o 
   0  -3  11       44.02       50.73      5.76 o 
   1  -3  11      211.16      217.72      8.11 o 
   2  -3  11      218.94      186.17     10.26 o 
   3  -3  11       31.77       35.04      5.33 o 
   4  -3  11      214.17      221.25     15.60 o 
   5  -3  11     1551.00     1502.45     59.67 o 
   6  -3  11      534.56      557.07     24.41 o 
  -7  -2  11      623.04      624.90     44.53 o 
  -6  -2  11     2894.87     2744.80    102.82 o 
  -5  -2  11       38.12       48.76     22.20 o 
  -4  -2  11      859.08      919.04     27.21 o 
  -3  -2  11     2635.42     2634.24     44.61 o 
  -2  -2  11      653.04      700.19     16.61 o 
  -1  -2  11      202.24      174.56      9.35 o 
   0  -2  11      195.59      205.23      7.97 o 
   1  -2  11      367.97      391.77     13.28 o 
   2  -2  11       62.14       53.40      6.03 o 
   3  -2  11     1698.13     1692.99     35.67 o 
   4  -2  11     3114.34     3011.25     92.57 o 
   5  -2  11      112.38      118.20     12.91 o 
   6  -2  11     1298.52     1328.01     37.62 o 
  -7  -1  11     2014.02     1932.36     45.84 o 
  -6  -1  11       39.37       37.21      8.02 o 
  -5  -1  11     2785.65     2711.54     51.35 o 
  -4  -1  11     2954.36     2803.01     47.72 o 
  -3  -1  11       58.15       70.11      9.26 o 
  -2  -1  11      151.73      161.48     11.92 o 
  -1  -1  11      332.61      345.13     10.38 o 
   0  -1  11        0.54        4.40      2.34 o 
   1  -1  11      347.89      365.71      9.98 o 
   2  -1  11     1912.39     2055.21     29.74 o 
   3  -1  11     1498.14     1471.19     33.61 o 
   4  -1  11       21.96       28.35      9.39 o 
   5  -1  11     1845.37     1844.26     43.11 o 
   6  -1  11     1084.73     1047.85     33.70 o 
  -7   0  11      103.73      112.90     12.72 o 
  -6   0  11     1810.25     1753.33     40.50 o 
  -5   0  11     1589.20     1529.33     35.81 o 
  -4   0  11      392.41      372.67     19.52 o 
  -3   0  11     1781.04     1716.55     35.12 o 
  -2   0  11      447.46      439.96     13.56 o 
  -1   0  11        1.01        8.66      5.34 o 
   0   0  11      273.91      294.38     10.25 o 
   1   0  11     4945.00     4931.63     40.04 o 
   2   0  11      463.50      454.74     14.00 o 
   3   0  11      594.93      595.41     21.51 o 
   4   0  11     2805.91     2855.75     51.60 o 
   5   0  11      785.81      784.42     28.14 o 
   6   0  11        1.30       -3.23      8.61 o 
  -8   1  11      753.44      810.75     29.93 o 
  -7   1  11     1883.71     1837.38     53.09 o 
  -6   1  11      995.97      944.04     29.47 o 
  -5   1  11      456.32      443.95     19.17 o 
  -4   1  11      228.55      245.95     15.71 o 
  -3   1  11       83.26       84.39      7.39 o 
  -2   1  11        3.74        2.10      2.69 o 
  -1   1  11      677.28      692.31     16.54 o 
   0   1  11     7182.53     6977.61     58.39 o 
   1   1  11      322.81      358.26     13.97 o 
   2   1  11     1588.51     1512.03     41.61 o 
   3   1  11     2485.79     2486.19     38.24 o 
   4   1  11     1093.19     1080.42     30.86 o 
   5   1  11       58.06       73.08     20.06 o 
  -8   2  11     2069.70     2057.66     47.76 o 
  -7   2  11      294.69      321.05     63.55 o 
  -6   2  11      122.12      123.64     16.97 o 
  -5   2  11      140.24      148.04     13.66 o 
  -4   2  11      110.36      105.14     10.23 o 
  -3   2  11       95.48       95.75      8.17 o 
  -2   2  11     1044.14     1042.29     21.18 o 
  -1   2  11     2649.74     2629.07     42.61 o 
   0   2  11      112.82       96.67      9.80 o 
   1   2  11     5583.38     5561.14     67.99 o 
   2   2  11     3053.61     2930.25     38.25 o 
   3   2  11      332.69      321.36     13.61 o 
   4   2  11      258.37      263.00     14.07 o 
   5   2  11       23.69       36.68      9.05 o 
  -8   3  11       44.99       49.16      8.57 o 
  -7   3  11      353.03      381.33     22.84 o 
  -6   3  11      154.53      146.19     14.45 o 
  -5   3  11      105.96      118.73      9.48 o 
  -4   3  11      618.82      613.56     17.61 o 
  -3   3  11     1791.35     1780.15     29.58 o 
  -2   3  11      462.32      457.45     14.59 o 
  -1   3  11      246.56      242.17     11.05 o 
   0   3  11     4284.47     4283.73     59.48 o 
   1   3  11     4246.48     4077.24     64.00 o 
   2   3  11       57.49       88.25     10.14 o 
   3   3  11      432.00      425.77     15.56 o 
   4   3  11        0.12       -1.36      3.60 o 
  -7   4  11       61.82       71.32     13.26 o 
  -6   4  11      184.40      165.57     11.50 o 
  -5   4  11      388.57      439.27     16.41 o 
  -4   4  11     2012.82     1956.53     31.90 o 
  -3   4  11      116.11      116.33      9.21 o 
  -2   4  11     1487.46     1464.85     26.79 o 
  -1   4  11     4368.73     4202.63     62.90 o 
   0   4  11     1526.19     1520.18     35.27 o 
   1   4  11       65.82       58.26     12.00 o 
   2   4  11      291.91      258.78     18.67 o 
   3   4  11       17.93       35.98     13.55 o 
   4   4  11       31.01       19.30      6.38 o 
  -7   5  11       55.30       81.29     11.05 o 
  -6   5  11      915.73      938.78     23.67 o 
  -5   5  11     1679.73     1602.68     42.31 o 
  -4   5  11        0.98        4.43      3.52 o 
  -3   5  11     2366.95     2339.43     35.06 o 
  -2   5  11     6110.67     6141.34     96.94 o 
  -1   5  11      126.18      135.06     17.23 o 
   0   5  11       60.31       48.74      9.66 o 
   1   5  11      108.91      138.12     13.49 o 
   2   5  11       44.03       60.28      9.29 o 
   3   5  11        1.64       -5.72      3.81 o 
  -7   6  11      522.51      521.97     24.14 o 
  -6   6  11     1041.63     1062.41     26.11 o 
  -5   6  11      118.19      127.66     10.57 o 
  -4   6  11     2500.88     2544.73     39.00 o 
  -3   6  11     2156.48     2061.23     33.76 o 
  -2   6  11       84.48       82.08     11.61 o 
  -1   6  11      459.34      456.79     20.55 o 
   0   6  11       40.77       48.27      8.31 o 
   1   6  11        0.15       -1.73      4.41 o 
   2   6  11      500.48      552.53     23.88 o 
  -6   7  11      592.59      661.44     30.18 o 
  -5   7  11     3306.15     3358.66     59.09 o 
  -4   7  11      729.07      732.41     35.35 o 
  -3   7  11        6.98       13.30     12.17 o 
  -2   7  11      728.04      656.39     40.93 o 
  -1   7  11       50.85       59.47     12.11 o 
   0   7  11        4.75       11.69      5.78 o 
   1   7  11     1066.97     1130.54     35.10 o 
  -5   8  11      123.32      136.11     12.34 o 
  -4   8  11      128.47      136.22     36.22 o 
  -3   8  11      220.87      258.21     36.98 o 
  -2   8  11       54.84       60.43      9.58 o 
  -1   8  11       11.84       21.00      6.63 o 
   0   8  11      557.79      570.95     25.34 o 
   0  -9  12      239.90      234.93     19.88 o 
   1  -9  12       27.92       13.85      9.25 o 
  -2  -8  12      607.49      614.88     25.99 o 
  -1  -8  12      177.52      187.45     17.59 o 
   0  -8  12       19.77       20.92      7.71 o 
   1  -8  12       67.68       57.33      9.82 o 
   2  -8  12      805.45      865.99     31.90 o 
   3  -8  12       19.87       24.08      7.88 o 
  -4  -7  12      879.12      853.85     24.47 o 
  -3  -7  12      489.38      503.73     18.19 o 
  -2  -7  12       40.51       52.18      6.81 o 
  -1  -7  12      128.68      123.80     13.32 o 
   0  -7  12      517.62      485.30     32.49 o 
   1  -7  12      677.51      669.51     25.66 o 
   2  -7  12        2.29        3.58     14.11 o 
   3  -7  12     1492.18     1467.65     39.71 o 
   4  -7  12     1869.42     1841.35     45.27 o 
  -4  -6  12      477.65      499.27     18.11 o 
  -3  -6  12       17.24       17.67     11.82 o 
  -2  -6  12       34.79       45.66      6.13 o 
  -1  -6  12      416.62      438.48     20.25 o 
   0  -6  12      224.80      227.97     16.43 o 
   1  -6  12      619.13      613.70     23.66 o 
   2  -6  12     2432.34     2341.14     49.72 o 
   3  -6  12     1305.98     1304.47     35.63 o 
   4  -6  12       13.53       17.42      6.76 o 
   5  -6  12      984.31     1051.53     49.62 o 
  -5  -5  12      290.80      275.86     19.18 o 
  -4  -5  12        4.13        3.95      3.84 o 
  -3  -5  12      284.92      289.49     14.51 o 
  -2  -5  12      754.67      709.84     19.20 o 
  -1  -5  12       15.25       22.80      4.82 o 
   0  -5  12      443.88      417.05     18.71 o 
   1  -5  12     4097.36     4047.03    261.04 o 
   2  -5  12      724.27      758.46     34.54 o 
   3  -5  12      220.08      226.37     16.34 o 
   4  -5  12      858.20      932.90     28.76 o 
   5  -5  12       11.36       12.29      8.16 o 
  -6  -4  12       95.02       94.78     11.90 o 
  -5  -4  12       24.66       22.39      6.18 o 
  -4  -4  12      150.86      174.67     15.14 o 
  -3  -4  12     1359.42     1360.07     32.47 o 
  -2  -4  12       72.78       81.69      7.83 o 
  -1  -4  12     1655.05     1605.01     27.72 o 
   0  -4  12     3507.70     3553.66     42.01 o 
   1  -4  12      119.04      113.76     11.60 o 
   2  -4  12     1401.05     1345.34     64.58 o 
   3  -4  12     1200.36     1143.48     24.32 o 
   4  -4  12      167.05      188.86     15.55 o 
   5  -4  12      161.18      185.91     16.25 o 
  -6  -3  12       17.34       24.83      6.57 o 
  -5  -3  12      236.52      245.09     35.90 o 
  -4  -3  12      106.38       99.27     11.10 o 
  -3  -3  12        1.27        4.29      7.97 o 
  -2  -3  12     6133.41     5749.27     73.62 o 
  -1  -3  12     1955.92     1997.15     30.21 o 
   0  -3  12       37.64       39.32      5.90 o 
   1  -3  12     3877.41     3850.34     55.14 o 
   2  -3  12     1966.83     1868.48     29.95 o 
   3  -3  12        2.15        8.08      5.79 o 
   4  -3  12        6.27       29.61     10.67 o 
   5  -3  12      644.97      615.99     24.23 o 
  -7  -2  12        0.04       -3.92      4.99 o 
  -6  -2  12      555.00      569.83     23.80 o 
  -5  -2  12      166.00      183.82     15.02 o 
  -4  -2  12      351.01      332.25     16.62 o 
  -3  -2  12     5257.60     5085.44     82.33 o 
  -2  -2  12      454.39      477.27     18.59 o 
  -1  -2  12      590.10      599.03     16.01 o 
   0  -2  12     1991.34     2060.04     29.87 o 
   1  -2  12      802.10      840.19     16.12 o 
   2  -2  12       32.40       53.33     11.15 o 
   3  -2  12        2.56        6.62      4.27 o 
   4  -2  12     1085.46     1016.44     30.03 o 
   5  -2  12      124.91      121.40     13.33 o 
  -7  -1  12      286.86      290.53     20.26 o 
  -6  -1  12       79.28       78.03     11.65 o 
  -5  -1  12     2011.61     1992.82     80.78 o 
  -4  -1  12     2393.67     2354.78     44.87 o 
  -3  -1  12      632.36      624.76     22.18 o 
  -2  -1  12      733.69      763.02     23.24 o 
  -1  -1  12     1957.15     1986.13     28.67 o 
   0  -1  12      188.35      196.57      8.71 o 
   1  -1  12       70.60       80.04      6.10 o 
   2  -1  12      362.61      382.18     16.64 o 
   3  -1  12      620.19      679.94     26.79 o 
   4  -1  12       16.04        5.87     12.30 o 
   5  -1  12     2107.39     2178.65     48.52 o 
  -7   0  12       19.56       21.02      6.68 o 
  -6   0  12     3155.54     3086.01     56.92 o 
  -5   0  12     2165.58     2157.96     52.37 o 
  -4   0  12        2.46       10.52      6.03 o 
  -3   0  12     2990.66     2798.45     47.06 o 
  -2   0  12     2181.60     2103.16     30.29 o 
  -1   0  12      877.25      834.17     18.35 o 
   0   0  12       59.70       59.39      6.28 o 
   1   0  12      165.22      174.02     10.19 o 
   2   0  12       84.40      106.25      8.53 o 
   3   0  12      367.87      392.57     18.12 o 
   4   0  12     3799.47     3742.61     61.78 o 
   5   0  12     1868.04     1803.21     43.79 o 
  -7   1  12     1743.17     1697.38     42.83 o 
  -6   1  12     1647.09     1596.54     39.49 o 
  -5   1  12       53.57       51.05     14.86 o 
  -4   1  12     5422.87     5218.63     70.24 o 
  -3   1  12      470.71      486.09     16.51 o 
  -2   1  12        6.78        1.86      4.00 o 
  -1   1  12        0.05        5.15      2.98 o 
   0   1  12      439.34      467.27     14.14 o 
   1   1  12      939.46      925.31     26.35 o 
   2   1  12     1269.13     1343.99     26.15 o 
   3   1  12     2861.26     2790.53     51.11 o 
   4   1  12      778.59      794.08     27.70 o 
   5   1  12       24.12       32.72     12.14 o 
  -7   2  12      191.48      205.09     26.44 o 
  -6   2  12      295.40      268.08     18.63 o 
  -5   2  12     3075.26     2958.93     77.58 o 
  -4   2  12       23.67       26.35      5.22 o 
  -3   2  12      580.53      593.02     17.15 o 
  -2   2  12       40.96       63.73      6.78 o 
  -1   2  12      173.34      191.45     10.72 o 
   0   2  12       97.83      106.83     14.16 o 
   1   2  12     3332.36     3434.02     54.27 o 
   2   2  12     4512.78     4646.93     64.96 o 
   3   2  12      471.36      487.79     16.57 o 
   4   2  12      435.24      452.47     21.16 o 
  -7   3  12     1351.91     1403.95     62.74 o 
  -6   3  12     2053.24     2152.92     47.63 o 
  -5   3  12      389.08      373.80     14.56 o 
  -4   3  12      151.69      167.16     11.37 o 
  -3   3  12      389.25      397.32     19.52 o 
  -2   3  12      501.68      518.73     16.03 o 
  -1   3  12      927.52      923.36     26.56 o 
   0   3  12     4655.28     4558.98     63.84 o 
   1   3  12     3887.29     3753.30     57.69 o 
   2   3  12       76.49       87.65     10.55 o 
   3   3  12     1277.13     1169.29     32.41 o 
   4   3  12     1054.94     1078.10     33.86 o 
  -7   4  12      560.32      616.21     66.03 o 
  -6   4  12       68.74       81.55      8.75 o 
  -5   4  12        0.13       -1.24      3.54 o 
  -4   4  12      327.93      346.43     19.94 o 
  -3   4  12      247.86      273.79     13.74 o 
  -2   4  12      328.78      341.08     13.89 o 
  -1   4  12     3270.41     3163.25     53.14 o 
   0   4  12     1483.17     1496.64     38.33 o 
   1   4  12      176.08      178.58     22.92 o 
   2   4  12     1927.85     1933.61     43.76 o 
   3   4  12      625.18      702.83     26.85 o 
  -7   5  12        3.44        2.11      5.52 o 
  -6   5  12        6.62        4.79      4.76 o 
  -5   5  12      522.31      520.30     17.82 o 
  -4   5  12       16.51       24.17      7.17 o 
  -3   5  12     1002.19     1017.44     24.15 o 
  -2   5  12     3527.76     3458.65     57.19 o 
  -1   5  12      521.66      490.50     20.93 o 
   0   5  12      640.87      633.33     24.67 o 
   1   5  12     1832.47     1808.67     42.68 o 
   2   5  12      434.24      413.09     20.62 o 
   3   5  12       20.26       16.32      8.25 o 
  -6   6  12      102.20       99.31      9.76 o 
  -5   6  12       41.45       34.98      6.01 o 
  -4   6  12     2520.73     2565.10     40.20 o 
  -3   6  12     2660.28     2654.38     51.38 o 
  -2   6  12       74.46       83.93     10.93 o 
  -1   6  12     1599.85     1609.10     51.70 o 
   0   6  12     1291.04     1434.26     38.57 o 
   1   6  12       61.87       73.84     10.05 o 
   2   6  12        4.61        6.51     11.34 o 
  -5   7  12     3098.54     3128.41     47.05 o 
  -4   7  12     1244.51     1294.16     36.47 o 
  -3   7  12       15.43        7.21      6.32 o 
  -2   7  12     1232.50     1251.30     36.20 o 
  -1   7  12      373.66      354.26     22.11 o 
   0   7  12        0.85        4.93      5.79 o 
  -3   8  12     1679.01     1813.04     45.48 o 
  -2   8  12      201.68      206.90     25.24 o 
  -1  -8  13      407.26      419.72     23.20 o 
   0  -8  13      176.55      203.96     18.07 o 
   1  -8  13      375.98      370.49     22.75 o 
   2  -8  13       65.23       79.04     11.87 o 
  -3  -7  13     2727.76     2696.34     50.26 o 
  -2  -7  13      607.74      607.10     25.02 o 
  -1  -7  13       20.51        4.58     11.87 o 
   0  -7  13      217.07      225.71     20.24 o 
   1  -7  13       34.31       34.11      7.95 o 
   2  -7  13       32.93       43.53     11.55 o 
   3  -7  13     1492.88     1518.86     41.61 o 
  -4  -6  13     2404.16     2412.38     51.65 o 
  -3  -6  13      122.16      124.07     10.43 o 
  -2  -6  13       86.20       90.19     11.73 o 
  -1  -6  13      140.01      146.30     14.83 o 
   0  -6  13       45.73       48.10     15.20 o 
   1  -6  13       16.06       21.26      7.33 o 
   2  -6  13      785.91      711.33     26.35 o 
   3  -6  13     1022.81     1005.18     32.02 o 
   4  -6  13       11.87       28.28     11.01 o 
  -5  -5  13     1412.02     1455.72     40.38 o 
  -4  -5  13        1.18       -4.84      4.46 o 
  -3  -5  13     1245.97     1249.46     46.47 o 
  -2  -5  13        0.94        8.56      6.26 o 
  -1  -5  13        7.63       10.26      4.13 o 
   0  -5  13      339.22      354.21     18.50 o 
   1  -5  13      772.76      770.65     26.17 o 
   2  -5  13      516.00      531.59     22.14 o 
   3  -5  13      147.24      174.60     15.90 o 
   4  -5  13     3533.66     3679.31     92.27 o 
  -5  -4  13       91.86       88.14     11.55 o 
  -4  -4  13      713.13      677.03     25.06 o 
  -3  -4  13        8.99        7.07      4.82 o 
  -2  -4  13       53.08       61.58      7.07 o 
  -1  -4  13      835.75      815.60     19.80 o 
   0  -4  13     1775.80     1748.53     44.01 o 
   1  -4  13      523.01      547.41     23.98 o 
   2  -4  13     1126.18     1072.88     30.21 o 
   3  -4  13     2985.94     2964.59     76.88 o 
   4  -4  13      818.30      818.88     27.60 o 
  -6  -3  13      764.55      757.80     31.80 o 
  -5  -3  13      227.58      217.51     17.42 o 
  -4  -3  13      119.22      113.28     11.91 o 
  -3  -3  13        0.38       -5.11      3.41 o 
  -2  -3  13     1664.77     1621.93     36.22 o 
  -1  -3  13     2815.91     2870.94     38.25 o 
   0  -3  13       31.32       51.02      8.84 o 
   1  -3  13     3312.73     3445.67     53.24 o 
   2  -3  13     1927.14     1833.38     30.64 o 
   3  -3  13      501.91      522.59     20.99 o 
   4  -3  13      279.24      260.57     30.62 o 
   5  -3  13      107.23      140.61     14.87 o 
  -6  -2  13      134.97      163.32     15.79 o 
  -5  -2  13        5.82       -2.20      5.36 o 
  -4  -2  13       21.98       18.52      5.74 o 
  -3  -2  13      975.75     1018.95     29.61 o 
  -2  -2  13     2173.07     2083.62     40.78 o 
  -1  -2  13      730.13      719.13     23.05 o 
   0  -2  13     6488.08     6475.55     59.02 o 
   1  -2  13     2002.10     2017.21     26.23 o 
   2  -2  13       10.25        9.32      5.37 o 
   3  -2  13      773.12      764.63     52.36 o 
   4  -2  13       68.14       68.80     10.13 o 
   5  -2  13       67.66       98.92     12.30 o 
  -6  -1  13      171.85      168.64     15.30 o 
  -5  -1  13      467.83      448.10     20.89 o 
  -4  -1  13     1309.33     1344.73     34.97 o 
  -3  -1  13      605.14      585.15     22.03 o 
  -2  -1  13     2163.25     2190.36     81.29 o 
  -1  -1  13     3924.08     3880.52     55.80 o 
   0  -1  13     1553.46     1610.88     26.81 o 
   1  -1  13      246.49      264.13     18.18 o 
   2  -1  13      619.05      662.60     22.55 o 
   3  -1  13       20.57       29.09      6.69 o 
   4  -1  13       77.69       82.73     10.86 o 
   5  -1  13      576.67      588.43     25.32 o 
  -7   0  13        0.00       -3.43      6.24 o 
  -6   0  13      740.09      728.35     27.33 o 
  -5   0  13     1087.61     1109.02     33.14 o 
  -4   0  13      105.27       86.35     10.80 o 
  -3   0  13     3583.81     3549.38     55.86 o 
  -2   0  13     3759.02     3682.63     71.89 o 
  -1   0  13      411.80      406.67     13.61 o 
   0   0  13      398.34      379.15     12.98 o 
   1   0  13      369.55      374.86     24.19 o 
   2   0  13       21.41       22.99      4.88 o 
   3   0  13        1.33        8.86      5.03 o 
   4   0  13     1804.35     1809.96     50.71 o 
  -7   1  13      957.83      934.73     31.96 o 
  -6   1  13      411.82      438.03     21.30 o 
  -5   1  13      182.60      168.36     15.17 o 
  -4   1  13     3786.37     3737.49     60.75 o 
  -3   1  13     4081.18     4198.61     62.69 o 
  -2   1  13      156.51      145.41      9.98 o 
  -1   1  13      225.56      228.15     11.70 o 
   0   1  13      421.15      383.42     16.46 o 
   1   1  13       14.91       12.57      5.34 o 
   2   1  13      155.65      161.70     20.19 o 
   3   1  13     1600.53     1712.79     39.92 o 
   4   1  13      895.39      934.06     31.07 o 
  -7   2  13      248.68      271.80     20.27 o 
  -6   2  13      937.09      954.59     32.11 o 
  -5   2  13     3283.72     3192.53     57.51 o 
  -4   2  13     2274.02     2213.51     45.35 o 
  -3   2  13      470.02      434.22     15.09 o 
  -2   2  13      873.19      824.11     20.32 o 
  -1   2  13       80.61       62.01      8.34 o 
   0   2  13       48.79       35.97      7.17 o 
   1   2  13      444.69      439.56     19.10 o 
   2   2  13     1319.35     1397.08     47.56 o 
   3   2  13      208.60      190.82     15.50 o 
   4   2  13      279.83      249.32     27.42 o 
  -7   3  13     2436.00     2413.72     53.19 o 
  -6   3  13     2385.80     2417.33     51.43 o 
  -5   3  13     1187.63     1131.62     33.46 o 
  -4   3  13      598.54      604.48     22.85 o 
  -3   3  13     1197.98     1201.28     25.76 o 
  -2   3  13       12.39       17.23     13.19 o 
  -1   3  13      111.92      100.29     17.32 o 
   0   3  13     1626.96     1705.96     39.37 o 
   1   3  13     2757.61     2943.85     53.37 o 
   2   3  13       74.87       82.83     10.14 o 
   3   3  13      967.79      939.27     42.71 o 
  -6   4  13       63.26       56.41      9.48 o 
  -5   4  13      773.25      796.52     34.26 o 
  -4   4  13      286.03      257.18     14.54 o 
  -3   4  13       73.38       83.98     13.13 o 
  -2   4  13      226.12      200.20     15.47 o 
  -1   4  13     1623.45     1667.28     38.60 o 
   0   4  13     1177.97     1226.08     54.68 o 
   1   4  13       55.50       39.94     13.63 o 
   2   4  13     2183.06     2258.66     49.33 o 
   3   4  13     1226.02     1313.68     53.40 o 
  -6   5  13      765.58      756.89     23.03 o 
  -5   5  13      182.86      203.90     13.61 o 
  -4   5  13       79.38       74.12      8.84 o 
  -3   5  13      190.35      177.45     15.38 o 
  -2   5  13     1263.56     1284.78     38.25 o 
  -1   5  13      638.49      635.89     26.04 o 
   0   5  13      765.34      762.10     36.70 o 
   1   5  13     2448.90     2496.94     52.01 o 
   2   5  13      599.93      613.85     54.79 o 
  -5   6  13       86.17      111.81     12.60 o 
  -4   6  13      615.76      645.41     34.36 o 
  -3   6  13      751.13      733.86     50.66 o 
  -2   6  13      278.73      282.75     19.91 o 
  -1   6  13     1241.89     1254.26     37.96 o 
   0   6  13     2560.36     2720.00     94.81 o 
   1   6  13      357.96      379.88     34.01 o 
  -4   7  13      705.66      725.60     27.73 o 
  -3   7  13        0.65       -5.68      7.65 o 
  -2   7  13     1234.28     1213.83     37.53 o 
  -1   7  13     1349.48     1312.43     38.46 o 
  -2  -7  14     1150.37     1189.96     49.46 o 
  -1  -7  14      601.64      608.86     25.60 o 
   0  -7  14     1446.82     1426.65     41.05 o 
   1  -7  14      477.37      453.30     27.64 o 
   2  -7  14       13.95       25.89      7.57 o 
  -3  -6  14      605.51      652.06     26.24 o 
  -2  -6  14      819.17      874.67     29.62 o 
  -1  -6  14     1610.65     1650.43     49.03 o 
   0  -6  14       36.57       52.00      9.16 o 
   1  -6  14       21.44        6.34      5.45 o 
   2  -6  14      122.81      110.18     12.87 o 
   3  -6  14      422.76      443.72     21.60 o 
  -4  -5  14       13.19       26.26      7.63 o 
  -3  -5  14     2186.54     2227.19     47.65 o 
  -2  -5  14     2678.68     2676.10     40.92 o 
  -1  -5  14      232.86      233.22     17.20 o 
   0  -5  14      134.58      152.00     14.39 o 
   1  -5  14       98.47      119.62     13.15 o 
   2  -5  14      275.63      296.84     19.28 o 
   3  -5  14      420.74      408.74     29.11 o 
  -5  -4  14      552.01      562.04     25.12 o 
  -4  -4  14     2415.85     2481.85     51.92 o 
  -3  -4  14      885.45      888.08     29.12 o 
  -2  -4  14        0.19       -2.29      4.38 o 
  -1  -4  14        0.11        0.38      3.28 o 
   0  -4  14       27.74       52.17      8.58 o 
   1  -4  14      441.55      468.41     20.30 o 
   2  -4  14      552.88      530.15     21.86 o 
   3  -4  14     2468.46     2357.09     69.26 o 
   4  -4  14     1239.29     1413.34     56.88 o 
  -5  -3  14     1393.90     1420.13     39.23 o 
  -4  -3  14      449.16      465.26     21.36 o 
  -3  -3  14       53.11       61.62      8.78 o 
  -2  -3  14       10.27       13.39      5.11 o 
  -1  -3  14      490.17      503.74     20.27 o 
   0  -3  14      186.70      222.54     15.22 o 
   1  -3  14     1504.84     1547.90     36.05 o 
   2  -3  14     2568.22     2526.39     66.99 o 
   3  -3  14      600.41      609.44     23.14 o 
   4  -3  14      623.51      712.65     29.02 o 
  -6  -2  14     1385.63     1389.17     50.87 o 
  -5  -2  14       36.24       63.18      9.30 o 
  -4  -2  14       31.67       34.26     15.82 o 
  -3  -2  14       72.30       75.88     10.38 o 
  -2  -2  14      215.04      227.78     16.03 o 
  -1  -2  14      437.49      476.74     19.29 o 
   0  -2  14     3926.46     3935.68     57.44 o 
   1  -2  14     3069.21     3193.34     50.84 o 
   2  -2  14       52.00       47.02      7.70 o 
   3  -2  14     1550.76     1570.41     49.89 o 
   4  -2  14     1236.58     1259.26     43.46 o 
  -6  -1  14       20.15       28.82     10.97 o 
  -5  -1  14      220.29      220.42     17.40 o 
  -4  -1  14        0.12        2.87      9.60 o 
  -3  -1  14      117.25      129.77     12.91 o 
  -2  -1  14     1106.60     1128.82     31.15 o 
  -1  -1  14     5377.57     5253.77     88.24 o 
   0  -1  14     3621.18     3592.82     54.13 o 
   1  -1  14      295.75      288.68     15.31 o 
   2  -1  14      783.94      768.57     24.93 o 
   3  -1  14      421.76      467.71     20.89 o 
   4  -1  14        9.29       20.81      6.63 o 
  -6   0  14       59.57       74.56     10.46 o 
  -5   0  14      468.04      420.82     20.88 o 
  -4   0  14        0.04        3.65      4.43 o 
  -3   0  14      934.14     1011.44     77.10 o 
  -2   0  14     2916.77     2985.26     53.36 o 
  -1   0  14     1292.55     1229.22     30.95 o 
   0   0  14     1718.50     1801.94     37.38 o 
   1   0  14     1966.82     1983.51     41.54 o 
   2   0  14      185.49      235.85     23.00 o 
   3   0  14       49.40       39.13     10.24 o 
   4   0  14       26.41       40.27      7.94 o 
  -6   1  14      239.05      232.76     19.10 o 
  -5   1  14      197.91      187.38     16.69 o 
  -4   1  14     1813.76     1851.57     43.81 o 
  -3   1  14     3121.36     3010.99     93.77 o 
  -2   1  14        0.26        3.70      5.21 o 
  -1   1  14     1402.51     1521.69     28.08 o 
   0   1  14     2592.88     2613.18     63.70 o 
   1   1  14      536.81      554.62     23.21 o 
   2   1  14        7.23       14.54     12.69 o 
   3   1  14      270.09      288.61     27.39 o 
  -6   2  14      435.34      417.04     24.19 o 
  -5   2  14     1218.45     1150.36     34.73 o 
  -4   2  14     2016.23     1976.15     44.30 o 
  -3   2  14       92.56       87.94     11.06 o 
  -2   2  14     1639.28     1617.96     51.86 o 
  -1   2  14     1432.34     1370.21     35.00 o 
   0   2  14      164.81      179.84     23.72 o 
   1   2  14       88.18      107.33     11.83 o 
   2   2  14      264.20      324.11     19.91 o 
   3   2  14      250.17      231.21     25.47 o 
  -6   3  14     2535.97     2469.15     61.03 o 
  -5   3  14      637.14      652.19     26.70 o 
  -4   3  14      196.14      191.64     15.51 o 
  -3   3  14     2787.19     2801.74     49.77 o 
  -2   3  14      774.87      791.52     26.02 o 
  -1   3  14        4.44       10.69      5.03 o 
   0   3  14        1.02        4.82      4.33 o 
   1   3  14      139.44      123.50     23.85 o 
   2   3  14       24.33       36.98      7.74 o 
  -6   4  14       26.56       39.10      8.27 o 
  -5   4  14      793.13      797.12     22.92 o 
  -4   4  14     2213.68     2263.51     39.12 o 
  -3   4  14      315.39      348.26     15.22 o 
  -2   4  14      192.35      176.54     18.25 o 
  -1   4  14       51.93       46.93      7.89 o 
   0   4  14      180.05      193.01     16.65 o 
   1   4  14       23.42       31.38     11.89 o 
   2   4  14     1172.61     1178.22     73.71 o 
  -5   5  14     1036.01     1130.97     28.38 o 
  -4   5  14       38.82       48.15      6.66 o 
  -3   5  14        5.30       14.64     12.78 o 
  -2   5  14       39.59       42.22      7.99 o 
  -1   5  14      111.29      118.73     12.97 o 
   0   5  14       33.46       19.68     10.89 o 
   1   5  14     1865.39     1860.54     45.93 o 
  -4   6  14        6.94       12.28      5.86 o 
  -3   6  14       33.29       14.16      6.47 o 
  -2   6  14        0.16       10.61      7.69 o 
  -1   6  14      267.67      311.36     22.06 o 
   0  -6  15      663.78      616.47     25.89 o 
   1  -6  15      141.57      108.77     12.22 o 
  -3  -5  15     1375.47     1393.95     53.32 o 
  -2  -5  15     3550.08     3760.08    114.55 o 
  -1  -5  15      308.44      323.96     29.91 o 
   0  -5  15      239.38      268.22     24.38 o 
   1  -5  15      139.40      144.01     14.64 o 
   2  -5  15        3.46        2.55     13.90 o 
  -4  -4  15     1665.87     1581.56     41.69 o 
  -3  -4  15     3677.98     3651.53     61.96 o 
  -2  -4  15        4.95        0.15      4.51 o 
  -1  -4  15      976.10     1010.36     45.97 o 
   0  -4  15      558.07      563.68     33.37 o 
   1  -4  15       77.71       91.65     12.56 o 
   2  -4  15      260.34      245.83     25.56 o 
   3  -4  15     1271.10     1182.96     48.72 o 
  -4  -3  15      730.90      726.69     56.18 o 
  -3  -3  15      247.17      279.03     19.45 o 
  -2  -3  15      755.06      792.59     26.71 o 
  -1  -3  15      675.50      741.20     27.95 o 
   0  -3  15        1.85       -5.44      6.40 o 
   1  -3  15       39.87       24.63      9.73 o 
   2  -3  15     1987.91     2061.95     62.26 o 
   3  -3  15      518.56      497.00     32.54 o 
  -5  -2  15      179.85      188.84     18.97 o 
  -4  -2  15      269.23      272.87     24.03 o 
  -3  -2  15      467.02      510.54     22.23 o 
  -2  -2  15       67.74       74.31     11.73 o 
  -1  -2  15       34.01       49.18      8.22 o 
   0  -2  15      264.94      276.65     26.30 o 
   3  -2  15     1426.72     1568.89     69.86 o 
  -5  -1  15      390.98      408.73     22.00 o 
  -4  -1  15      637.10      643.46     25.58 o 
  -3  -1  15        5.39        5.38      4.94 o 
  -2  -1  15      338.04      346.35     34.65 o 
  -1  -1  15      883.29      910.70     27.76 o 
   0  -1  15     1324.04     1419.93     48.66 o 
   1  -1  15        8.85        8.57      6.33 o 
   2  -1  15     2106.37     1972.37     59.19 o 
   3  -1  15     2258.57     2170.63     66.48 o 
  -5   0  15      406.11      388.79     21.49 o 
  -4   0  15       96.00      131.25     27.96 o 
  -3   0  15       67.04       72.81      9.99 o 
  -2   0  15     1112.02     1207.65     33.17 o 
  -1   0  15      217.03      227.35     16.18 o 
   0   0  15      517.94      561.53     20.78 o 
   1   0  15     1933.46     2009.13     41.40 o 
   2   0  15     1040.52     1149.37     46.04 o 
   3   0  15       45.37       53.84     11.90 o 
  -5   1  15       50.47       58.83     11.26 o 
  -4   1  15      197.88      207.30     22.31 o 
  -3   1  15     1501.16     1539.58     38.80 o 
  -2   1  15       57.39       68.19      9.49 o 
  -1   1  15     1722.26     1836.47     39.79 o 
   0   1  15     3666.57     3705.20     58.83 o 
   1   1  15      577.16      569.98     26.94 o 
   2   1  15       15.74       21.75      8.83 o 
  -5   2  15      626.54      640.48     39.91 o 
  -4   2  15      655.70      649.21     44.87 o 
  -3   2  15        2.73        2.77      4.94 o 
  -2   2  15     1358.33     1335.95     34.34 o 
  -1   2  15     1984.93     1962.08     42.33 o 
   0   2  15      171.25      152.99     13.83 o 
   1   2  15      402.76      468.25     20.62 o 
   2   2  15      417.50      476.79     21.40 o 
  -5   3  15      136.91      138.62     14.83 o 
  -4   3  15       57.07       59.13      9.45 o 
  -3   3  15     1570.60     1581.77     31.96 o 
  -2   3  15     1205.08     1213.44     43.43 o 
  -1   3  15        3.08       -4.75      4.56 o 
   0   3  15      722.86      736.67     26.48 o 
   1   3  15      485.93      540.13     23.16 o 
  -5   4  15      357.56      358.75     30.49 o 
  -4   4  15     1848.65     1777.23     35.19 o 
  -3   4  15     1068.16     1025.33     50.85 o 
  -2   4  15      161.37      149.55     14.16 o 
  -1   4  15      569.91      659.61     50.34 o 
   0   4  15      663.46      718.04     27.53 o 
  -3   5  15      560.19      558.17     24.28 o 
  -2   5  15      361.15      399.39     20.18 o 
  -1   5  15       75.63       68.17     10.67 o 
   0  -5  16      589.06      585.82     35.67 o 
  -3  -4  16     1882.06     1905.80     61.20 o 
  -2  -4  16      140.92      156.29     15.19 o 
  -1  -4  16     1020.92     1087.08     48.31 o 
   0  -4  16     1252.71     1308.88     52.82 o 
   1  -4  16      230.14      221.58     25.08 o 
  -3  -3  16        9.70       -0.30      5.25 o 
  -2  -3  16     2660.97     2627.40     51.88 o 
  -1  -3  16     1121.57     1193.56     50.71 o 
   0  -3  16      291.10      296.64     26.55 o 
  -4  -2  16       62.73       69.55     10.72 o 
  -3  -2  16     2456.91     2489.76     71.89 o 
  -2  -2  16      662.89      651.76     24.84 o 
  -1  -2  16       22.01       31.57      7.07 o 
   0  -2  16      128.73      129.89     18.40 o 
  -4  -1  16     1847.40     1765.39     71.26 o 
  -3  -1  16      362.57      374.14     21.56 o 
  -2  -1  16        9.50        8.78      7.29 o 
  -1  -1  16       11.45        8.91      5.30 o 
   0  -1  16       21.87       11.01      7.07 o 
   2  -1  16      665.47      775.37     37.98 o 
  -4   0  16      184.40      171.23     15.85 o 
  -3   0  16       68.27       59.11     22.36 o 
  -2   0  16        0.05       -0.13      4.43 o 
  -1   0  16       37.58       79.79     14.62 o 
   0   0  16        6.05       20.41      7.55 o 
   1   0  16     1224.34     1201.10     45.40 o 
   2   0  16      843.97      858.07     41.01 o 
  -4   1  16       87.38       82.03     11.29 o 
  -3   1  16       48.37       49.25      8.91 o 
  -2   1  16       22.10       36.20     13.47 o 
  -1   1  16      200.15      242.15     25.31 o 
   0   1  16     1357.14     1397.96     36.06 o 
   1   1  16      231.44      264.71     31.34 o 
  -4   2  16       26.13        6.85     20.24 o 
  -3   2  16      133.79      115.42     13.17 o 
  -2   2  16      861.53      837.92     41.49 o 
  -1   2  16     1314.58     1403.38     36.98 o 
   0   2  16       39.29       55.82     14.12 o 
   1   2  16      321.31      352.26     23.99 o 
  -4   3  16       76.09      100.01     17.53 o 
  -3   3  16      725.26      663.21     37.34 o 
  -2   3  16     1108.24     1081.82     32.55 o 
  -1   3  16        3.83        9.13      8.14 o 
   0   3  16     1224.97     1272.59     37.23 o 
  -1  -3  17     2247.08     2107.99     67.12 o 
  -2  -2  17     1291.88     1339.74     36.90 o 
  -1  -2  17       35.12       19.01      7.69 o 
  -3  -1  17     1547.62     1614.07     42.16 o 
  -2  -1  17      121.52      125.28     13.70 o 
  -1  -1  17     1227.63     1446.03     53.94 o 
  -3   0  17      490.04      506.13     23.93 o 
  -2   0  17      994.71     1061.83     34.78 o 
  -1   0  17      185.34      169.72     22.11 o 
   0   0  17       14.04       25.85      8.16 o 
  -2   1  17       97.67      116.71     18.52 o 
  -1   1  17       87.42       89.52     15.48 o 
                                                 
